# Supplementary material for: The Mechanisms of Resistance to JAK Inhibitors in Lymphoid Leukemias: A Scoping Review of Evidence from Preclinical Models and Case Reports
Source: Int J Mol Sci. 2025 Sep 18;26(18):9111. doi: 10.3390/ijms26189111 (PMC12470771; doi:10.3390/ijms26189111)
Supplement: Supplementary file 1 [file ijms-26-09111-s001.zip]

Archive with 2 entries (2 files):
- Supplementary Tables S1 and S2.pdf
- Supplementary File S1.xlsx
