# Supplementary material for: The Mechanisms of Resistance to JAK Inhibitors in Lymphoid Leukemias: A Scoping Review of Evidence from Preclinical Models and Case Reports
Source: Int J Mol Sci. 2025 Sep 18;26(18):9111. doi: 10.3390/ijms26189111 (PMC12470771; doi:10.3390/ijms26189111)
Supplement: Supplementary file 1 [file ijms-26-09111-s001.zip › Supplementary File S1.xlsx]

## Sheet: Literature searching S1a
Supplementary File S1a-Literature searching
Key words and MeSH terms searching combinations typed in databases	Records identified
	PubMed	Europe PMC	Both databases
JAK inhibitor AND resistance mutation AND leukemia "JAK inhibitor" AND "resistant (resistance) mutation" AND "leukemia" AND (FIRST_PDATE:[2010 TO 2024])	114	32	146
JAK inhibitor AND resistance mechanism AND leukemia "JAK inhibitor" AND "resistance mechanism" AND "leukemia" AND (FIRST_PDATE:[2010 TO 2024])	73	56	129
JAK inhibitor AND resistance AND lymphoid leukemia "JAK inhibitor" AND "resistance " AND "lymphoid leukemia" AND (FIRST_PDATE:[2010 TO 2024])	51	10	61
JAK inhibitor AND resistance AND lymphocytic leukemia "JAK inhibitor" AND "resistance " AND "lymphocytic leukemia" AND (FIRST_PDATE:[2010 TO 2024])	56	28	84
(("Janus Kinases"[Mesh]) AND "Drug Resistance"[Mesh]) KW:"Janus Kinase" AND KW:"Drug resistance" AND (FIRST_PDATE:[2010 TO 2024])	304	202	506
JAK inhibition AND resistance (resistant) mutation AND leukemia "JAK inhibition" AND "resistance (resistant) mutation" AND "leukemia" AND (FIRST_PDATE:[2010 TO 2024])	68	10	78
JAK inhibitor(s) [Title/Abstract] AND resistance[Title/Abstract] (TITLE:"JAK inhibitor" AND "resistance") AND (FIRST_PDATE:[2010 TO 2024])	169	36	205
(("Janus Kinases"[Mesh]) AND "Drug Resistance"[Mesh]) AND "Leukemia"[Mesh] "Janus Kinases" AND "Drug Resistance" AND "Leukemia" AND (FIRST_PDATE:[2010 TO 2024])	47	369	416
(("Janus Kinases"[Mesh]) AND "Mutation"[Mesh]) AND "Drug Resistance"[Mesh] "Janus Kinases" AND "Drug Resistance" AND "mutation" AND (FIRST_PDATE:[2010 TO 2024])	74	344	418
((("Janus Kinase 2"[Mesh]) AND "Drug Resistance"[Mesh]) AND "Mutation"[Mesh]) AND "Leukemia"[Mesh] KW:"Janus Kinase 2" AND KW:"Drug resistance" AND KW:"Mutation" AND KW:"Leukemia"	12	13	25
((("Janus Kinase 1"[Mesh]) AND "Drug Resistance"[Mesh]) AND "Mutation"[Mesh]) AND "Leukemia"[Mesh] KW:"Janus Kinase 1" AND KW:"Drug resistance" AND KW:"Mutation" AND KW:"Leukemia" AND (FIRST_PDATE:[2010 TO 2024])	4	4	8
((("Janus Kinase 3"[Mesh]) AND "Drug Resistance"[Mesh]) AND "Mutation"[Mesh]) AND "Leukemia"[Mesh] KW:"Janus Kinase 3" AND KW:"Drug resistance" AND KW:"Mutation" AND KW:"Leukemia" AND (FIRST_PDATE:[2010 TO 2024])	4	4	8
(("TYK2 Kinase"[Mesh]) AND "Drug Resistance"[Mesh]) AND "Leukemia"[Mesh] KW:"TYK2" AND KW:"Drug resistance" AND KW:"Mutation" AND KW:"Leukemia" AND (FIRST_PDATE:[2010 TO 2024])	2	0	2
"Janus Kinases"[Mesh](("STAT5 Transcription Factor"[Mesh]) AND "Drug Resistance"[Mesh]) AND "Leukemia"[Mesh] KW:"Janus Kinase"KW:"STAT5" AND KW:"Drug resistance" AND KW:"Mutation" AND KW:"Leukemia" AND (FIRST_PDATE:[2010 TO 2024])	6	2	8
Total records	984	1110	2094

## Sheet: Total records S1b
Supplementary File S1b-Total records
PubMed Records
PMID	Title	Authors	Citation	First Author	Journal/Book	Publication Year	PMCID	DOI
36252553	JAK: Not Just Another Kinase	Agashe RP, Lippman SM, Kurzrock R.	Mol Cancer Ther. 2022 Dec 2;21(12):1757-1764. doi: 10.1158/1535-7163.MCT-22-0323.	Agashe RP	Mol Cancer Ther	2022	PMC10441554	10.1158/1535-7163.MCT-22-0323
26182311	Myeloproliferative Neoplasms: A Contemporary Review	Tefferi A, Pardanani A.	JAMA Oncol. 2015 Apr;1(1):97-105. doi: 10.1001/jamaoncol.2015.89.	Tefferi A	JAMA Oncol	2015		10.1001/jamaoncol.2015.89
26579470	Mechanisms of resistance to EGFR tyrosine kinase inhibitors	Huang L, Fu L.	Acta Pharm Sin B. 2015 Sep;5(5):390-401. doi: 10.1016/j.apsb.2015.07.001. Epub 2015 Jul 26.	Huang L	Acta Pharm Sin B	2015	PMC4629442	10.1016/j.apsb.2015.07.001
35089603	Chronic neutrophilic leukemia: 2022 update on diagnosis, genomic landscape, prognosis, and management	Szuber N, Elliott M, Tefferi A.	Am J Hematol. 2022 Apr;97(4):491-505. doi: 10.1002/ajh.26481. Epub 2022 Feb 9.	Szuber N	Am J Hematol	2022		10.1002/ajh.26481
36891574	Novel therapeutics for myelofibrosis	Lee SE.	Blood Res. 2023 Apr 30;58(S1):S13-S19. doi: 10.5045/br.2023.2023012. Epub 2023 Mar 9.	Lee SE	Blood Res	2023	PMC10133844	10.5045/br.2023.2023012
23406773	Molecular pathways: Jak/STAT pathway: mutations, inhibitors, and resistance	Quintás-Cardama A, Verstovsek S.	Clin Cancer Res. 2013 Apr 15;19(8):1933-40. doi: 10.1158/1078-0432.CCR-12-0284. Epub 2013 Feb 13.	Quintás-Cardama A	Clin Cancer Res	2013	PMC5021219	10.1158/1078-0432.CCR-12-0284
35411095	JAK3 mutations and mitochondrial apoptosis resistance in T-cell acute lymphoblastic leukemia	Bodaar K, Yamagata N, Barthe A, Landrigan J, Chonghaile TN, Burns M, Stevenson KE, Devidas M, Loh ML, Hunger SP, Wood B, Silverman LB, Teachey DT, Meijerink JP, Letai A, Gutierrez A.	Leukemia. 2022 Jun;36(6):1499-1507. doi: 10.1038/s41375-022-01558-5. Epub 2022 Apr 11.	Bodaar K	Leukemia	2022	PMC9177679	10.1038/s41375-022-01558-5
25860240	Novel therapies for myelofibrosis	Stein BL, Cervantes F, Giles F, Harrison CN, Verstovsek S.	Leuk Lymphoma. 2015;56(10):2768-78. doi: 10.3109/10428194.2015.1037762. Epub 2015 May 18.	Stein BL	Leuk Lymphoma	2015	PMC5008691	10.3109/10428194.2015.1037762
33149267	Activating JAK-mutations confer resistance to FLT3 kinase inhibitors in FLT3-ITD positive AML in vitro and in vivo	Rummelt C, Gorantla SP, Meggendorfer M, Charlet A, Endres C, Döhner K, Heidel FH, Fischer T, Haferlach T, Duyster J, von Bubnoff N.	Leukemia. 2021 Jul;35(7):2017-2029. doi: 10.1038/s41375-020-01077-1. Epub 2020 Nov 4.	Rummelt C	Leukemia	2021		10.1038/s41375-020-01077-1
34376782	Acquired JAK2 mutations confer resistance to JAK inhibitors in cell models of acute lymphoblastic leukemia	Downes CEJ, McClure BJ, Bruning JB, Page E, Breen J, Rehn J, Yeung DT, White DL.	NPJ Precis Oncol. 2021 Aug 10;5(1):75. doi: 10.1038/s41698-021-00215-x.	Downes CEJ	NPJ Precis Oncol	2021	PMC8355279	10.1038/s41698-021-00215-x
31228096	The Rationale for Immunotherapy in Myeloproliferative Neoplasms	Masarova L, Bose P, Verstovsek S.	Curr Hematol Malig Rep. 2019 Aug;14(4):310-327. doi: 10.1007/s11899-019-00527-7.	Masarova L	Curr Hematol Malig Rep	2019		10.1007/s11899-019-00527-7
32903304	JAK Inhibition for the Treatment of Myelofibrosis: Limitations and Future Perspectives	Bose P, Verstovsek S.	Hemasphere. 2020 Jul 21;4(4):e424. doi: 10.1097/HS9.0000000000000424. eCollection 2020 Aug.	Bose P	Hemasphere	2020	PMC7375176	10.1097/HS9.0000000000000424
33935032	Disease modifying agents of myeloproliferative neoplasms: a review	Lee SE.	Blood Res. 2021 Apr 30;56(S1):S26-S33. doi: 10.5045/br.2021.2020325.	Lee SE	Blood Res	2021	PMC8093995	10.5045/br.2021.2020325
25189729	How many JAK inhibitors in myelofibrosis?	Ferreira BV, Harrison C.	Best Pract Res Clin Haematol. 2014 Jun;27(2):187-95. doi: 10.1016/j.beha.2014.07.010. Epub 2014 Jul 18.	Ferreira BV	Best Pract Res Clin Haematol	2014		10.1016/j.beha.2014.07.010
32873088	The advantages and risks of ruxolitinib for the treatment of polycythemia vera	Colafigli G, Scalzulli E, Pepe S, Di Prima A, Efficace F, Martelli M, Foà R, Breccia M.	Expert Rev Hematol. 2020 Oct;13(10):1067-1072. doi: 10.1080/17474086.2020.1816819. Epub 2020 Sep 11.	Colafigli G	Expert Rev Hematol	2020		10.1080/17474086.2020.1816819
33634867	Polycythaemia vera: molecular genetics, diagnostics and therapeutics	Putter JS, Seghatchian J.	Vox Sang. 2021 Jul;116(6):617-627. doi: 10.1111/vox.13069. Epub 2021 Feb 26.	Putter JS	Vox Sang	2021		10.1111/vox.13069
24766055	Janus kinase inhibitors for the treatment of myeloproliferative neoplasms	Rosenthal A, Mesa RA.	Expert Opin Pharmacother. 2014 Jun;15(9):1265-76. doi: 10.1517/14656566.2014.913024. Epub 2014 Apr 25.	Rosenthal A	Expert Opin Pharmacother	2014		10.1517/14656566.2014.913024
33567976	Co-existence of BCR-ABL and JAK2V617F mutation in resistant chronic myeloid leukemia in the imatinib era: Is there a correlation?	Frikha R, Turki F, Kassar O, Elloumi M, Kamoun H.	J Oncol Pharm Pract. 2021 Oct;27(7):1784-1789. doi: 10.1177/1078155221991646. Epub 2021 Feb 10.	Frikha R	J Oncol Pharm Pract	2021		10.1177/1078155221991646
28491265	Experience with ruxolitinib in the treatment of polycythaemia vera	Alimam S, Harrison C.	Ther Adv Hematol. 2017 Apr;8(4):139-151. doi: 10.1177/2040620717693972. Epub 2017 Apr 1.	Alimam S	Ther Adv Hematol	2017	PMC5405900	10.1177/2040620717693972
36460969	Targeting integrated stress response with ISRIB combined with imatinib treatment attenuates RAS/RAF/MAPK and STAT5 signaling and eradicates chronic myeloid leukemia cells	Dudka W, Hoser G, Mondal SS, Turos-Korgul L, Swatler J, Kusio-Kobialka M, Wołczyk M, Klejman A, Brewinska-Olchowik M, Kominek A, Wiech M, Machnicki MM, Seferynska I, Stoklosa T, Piwocka K.	BMC Cancer. 2022 Dec 2;22(1):1254. doi: 10.1186/s12885-022-10289-w.	Dudka W	BMC Cancer	2022	PMC9719211	10.1186/s12885-022-10289-w
37712558	The JAK3(Q988P) mutation reveals oncogenic potential and resistance to ruxolitinib	Lahera A, Vela-Martín L, Fernández-Navarro P, Llamas P, López-Lorenzo JL, Cornago J, Santos J, Fernández-Piqueras J, Villa-Morales M.	Mol Carcinog. 2024 Jan;63(1):5-10. doi: 10.1002/mc.23632. Epub 2023 Sep 15.	Lahera A	Mol Carcinog	2024		10.1002/mc.23632
30775933	Therapy of acute myeloid leukemia: therapeutic targeting of tyrosine kinases	Cioccio J, Claxton D.	Expert Opin Investig Drugs. 2019 Apr;28(4):337-349. doi: 10.1080/13543784.2019.1584610. Epub 2019 Feb 27.	Cioccio J	Expert Opin Investig Drugs	2019		10.1080/13543784.2019.1584610
24888274	Novel myelofibrosis treatment strategies: potential partners for combination therapies	Stein BL, Swords R, Hochhaus A, Giles F.	Leukemia. 2014 Nov;28(11):2139-47. doi: 10.1038/leu.2014.176. Epub 2014 Jun 3.	Stein BL	Leukemia	2014		10.1038/leu.2014.176
33403355	Challenges and Perspectives for Therapeutic Targeting of Myeloproliferative Neoplasms	Brkic S, Meyer SC.	Hemasphere. 2020 Dec 29;5(1):e516. doi: 10.1097/HS9.0000000000000516. eCollection 2021 Jan.	Brkic S	Hemasphere	2020	PMC7773330	10.1097/HS9.0000000000000516
33598678	BH3 profiling identifies ruxolitinib as a promising partner for venetoclax to treat T-cell prolymphocytic leukemia	Herbaux C, Kornauth C, Poulain S, Chong SJF, Collins MC, Valentin R, Hackett L, Tournilhac O, Lemonnier F, Dupuis J, Daniel A, Tomowiak C, Laribi K, Renaud L, Roos-Weil D, Rossi C, Van Den Neste E, Leyronnas C, Merabet F, Malfuson JV, Tiab M, Ysebaert L, Ng S, Morschhauser F, Staber PB, Davids MS.	Blood. 2021 Jun 24;137(25):3495-3506. doi: 10.1182/blood.2020007303.	Herbaux C	Blood	2021		10.1182/blood.2020007303
31105873	BCR: a promiscuous fusion partner in hematopoietic disorders	Peiris MN, Li F, Donoghue DJ.	Oncotarget. 2019 Apr 12;10(28):2738-2754. doi: 10.18632/oncotarget.26837. eCollection 2019 Apr 12.	Peiris MN	Oncotarget	2019	PMC6505627	10.18632/oncotarget.26837
31114157	Quizartinib (AC220): a promising option for acute myeloid leukemia	Zhou F, Ge Z, Chen B.	Drug Des Devel Ther. 2019 Apr 8;13:1117-1125. doi: 10.2147/DDDT.S198950. eCollection 2019.	Zhou F	Drug Des Devel Ther	2019	PMC6497874	10.2147/DDDT.S198950
35903543	JAK2 Alterations in Acute Lymphoblastic Leukemia: Molecular Insights for Superior Precision Medicine Strategies	Downes CE, McClure BJ, McDougal DP, Heatley SL, Bruning JB, Thomas D, Yeung DT, White DL.	Front Cell Dev Biol. 2022 Jul 12;10:942053. doi: 10.3389/fcell.2022.942053. eCollection 2022.	Downes CE	Front Cell Dev Biol	2022	PMC9315936	10.3389/fcell.2022.942053
24598853	Co-operating STAT5 and AKT signaling pathways in chronic myeloid leukemia and mastocytosis: possible new targets of therapy	Bibi S, Arslanhan MD, Langenfeld F, Jeanningros S, Cerny-Reiterer S, Hadzijusufovic E, Tchertanov L, Moriggl R, Valent P, Arock M.	Haematologica. 2014 Mar;99(3):417-29. doi: 10.3324/haematol.2013.098442.	Bibi S	Haematologica	2014	PMC3943304	10.3324/haematol.2013.098442
30074114	Classical Philadelphia-negative myeloproliferative neoplasms: focus on mutations and JAK2 inhibitors	Helbig G.	Med Oncol. 2018 Aug 3;35(9):119. doi: 10.1007/s12032-018-1187-3.	Helbig G	Med Oncol	2018	PMC6096973	10.1007/s12032-018-1187-3
27450971	FLT3 Inhibitors for Treating Acute Myeloid Leukemia	Hassanein M, Almahayni MH, Ahmed SO, Gaballa S, El Fakih R.	Clin Lymphoma Myeloma Leuk. 2016 Oct;16(10):543-549. doi: 10.1016/j.clml.2016.06.002. Epub 2016 Jun 25.	Hassanein M	Clin Lymphoma Myeloma Leuk	2016		10.1016/j.clml.2016.06.002
27884974	From leeches to personalized medicine: evolving concepts in the management of polycythemia vera	Vannucchi AM.	Haematologica. 2017 Jan;102(1):18-29. doi: 10.3324/haematol.2015.129155. Epub 2016 Nov 24.	Vannucchi AM	Haematologica	2017	PMC5210229	10.3324/haematol.2015.129155
25330439	Novel insights into the biology and treatment of chronic myeloproliferative neoplasms	Mughal TI, Barbui T, Abdel-Wahab O, Kralovics R, Jamieson C, Kvasnicka HM, Mullaly A, Rampal R, Mesa R, Kiladjian JJ, Deininger M, Prchal J, Hehlmann R, Saglio G, Van Etten RA.	Leuk Lymphoma. 2015 Jul;56(7):1938-48. doi: 10.3109/10428194.2014.974594. Epub 2014 Nov 19.	Mughal TI	Leuk Lymphoma	2015	PMC5076856	10.3109/10428194.2014.974594
31360077	Ruxolitinib: a targeted treatment option for patients with polycythemia vera	Vaddi K, Verstovsek S, Kiladjian JJ.	Blood Lymphat Cancer. 2016 May 12;6:7-19. doi: 10.2147/BLCTT.S101185. eCollection 2016.	Vaddi K	Blood Lymphat Cancer	2016	PMC6467337	10.2147/BLCTT.S101185
20809224	Targeted signal transduction therapies in myeloid malignancies	Scott E, Hexner E, Perl A, Carroll M.	Curr Oncol Rep. 2010 Nov;12(6):358-65. doi: 10.1007/s11912-010-0126-z.	Scott E	Curr Oncol Rep	2010		10.1007/s11912-010-0126-z
30558676	The ruxolitinib effect: understanding how molecular pathogenesis and epigenetic dysregulation impact therapeutic efficacy in myeloproliferative neoplasms	Greenfield G, McPherson S, Mills K, McMullin MF.	J Transl Med. 2018 Dec 17;16(1):360. doi: 10.1186/s12967-018-1729-7.	Greenfield G	J Transl Med	2018	PMC6296062	10.1186/s12967-018-1729-7
26894383	How We Identify and Manage Patients with Inadequately Controlled Polycythemia Vera	Reiter A, Harrison C.	Curr Hematol Malig Rep. 2016 Oct;11(5):356-67. doi: 10.1007/s11899-016-0311-8.	Reiter A	Curr Hematol Malig Rep	2016		10.1007/s11899-016-0311-8
28500170	JAK2 inhibitors for myeloproliferative neoplasms: what is next?	Bose P, Verstovsek S.	Blood. 2017 Jul 13;130(2):115-125. doi: 10.1182/blood-2017-04-742288. Epub 2017 May 12.	Bose P	Blood	2017	PMC5510786	10.1182/blood-2017-04-742288
26975864	Where to Turn for Second-Line Cytoreduction After Hydroxyurea in Polycythemia Vera?	Nazha A, Gerds AT.	Oncologist. 2016 Apr;21(4):475-80. doi: 10.1634/theoncologist.2015-0380. Epub 2016 Mar 14.	Nazha A	Oncologist	2016	PMC4828120	10.1634/theoncologist.2015-0380
27401783	Second line therapies in polycythemia vera: What is the optimal strategy after hydroxyurea failure?	Nazha A, Khoury JD, Verstovsek S, Daver N.	Crit Rev Oncol Hematol. 2016 Sep;105:112-7. doi: 10.1016/j.critrevonc.2016.06.013. Epub 2016 Jun 26.	Nazha A	Crit Rev Oncol Hematol	2016		10.1016/j.critrevonc.2016.06.013
37423955	Targeting PP2A-dependent autophagy enhances sensitivity to ruxolitinib in JAK2(V617F) myeloproliferative neoplasms	Courdy C, Platteeuw L, Ducau C, De Araujo I, Boet E, Sahal A, Saland E, Edmond V, Tavitian S, Bertoli S, Cougoul P, Granat F, Poillet L, Marty C, Plo I, Sarry JE, Manenti S, Mansat-De Mas V, Joffre C.	Blood Cancer J. 2023 Jul 10;13(1):106. doi: 10.1038/s41408-023-00875-x.	Courdy C	Blood Cancer J	2023	PMC10330179	10.1038/s41408-023-00875-x
30997845	Combined use of tofacitinib (pan-JAK inhibitor) and ruxolitinib (a JAK1/2 inhibitor) for refractory T-cell prolymphocytic leukemia (T-PLL) with a JAK3 mutation	Gomez-Arteaga A, Margolskee E, Wei MT, van Besien K, Inghirami G, Horwitz S.	Leuk Lymphoma. 2019 Jul;60(7):1626-1631. doi: 10.1080/10428194.2019.1594220. Epub 2019 Apr 18.	Gomez-Arteaga A	Leuk Lymphoma	2019	PMC8162842	10.1080/10428194.2019.1594220
37290440	New scaffolds for type II JAK2 inhibitors overcome the acquired G993A resistance mutation	Arwood ML, Liu Y, Harkins SK, Weinstock DM, Yang L, Stevenson KE, Plana OD, Dong J, Cirka H, Jones KL, Virtanen AT, Gupta DG, Ceas A, Lawney B, Yoda A, Leahy C, Hao M, He Z, Choi HG, Wang Y, Silvennoinen O, Hubbard SR, Zhang T, Gray NS, Li LS.	Cell Chem Biol. 2023 Jun 15;30(6):618-631.e12. doi: 10.1016/j.chembiol.2023.05.007. Epub 2023 Jun 7.	Arwood ML	Cell Chem Biol	2023	PMC10495080	10.1016/j.chembiol.2023.05.007
26404639	Tyrosine Kinase Inhibitors and Therapeutic Antibodies in Advanced Eosinophilic Disorders and Systemic Mastocytosis	Gotlib J.	Curr Hematol Malig Rep. 2015 Dec;10(4):351-61. doi: 10.1007/s11899-015-0280-3.	Gotlib J	Curr Hematol Malig Rep	2015		10.1007/s11899-015-0280-3
34192778	Current Concepts of Pathogenesis and Treatment of Philadelphia Chromosome-Negative Myeloproliferative Neoplasms	Zeeh FC, Meyer SC.	Hamostaseologie. 2021 Jun;41(3):197-205. doi: 10.1055/a-1447-6667. Epub 2021 Jun 30.	Zeeh FC	Hamostaseologie	2021		10.1055/a-1447-6667
26492433	Management of polycythaemia vera: a critical review of current data	McMullin MF, Wilkins BS, Harrison CN.	Br J Haematol. 2016 Feb;172(3):337-49. doi: 10.1111/bjh.13812. Epub 2015 Oct 22.	McMullin MF	Br J Haematol	2016		10.1111/bjh.13812
21521147	New JAK2 inhibitors for myeloproliferative neoplasms	Quintás-Cardama A, Verstovsek S.	Expert Opin Investig Drugs. 2011 Jul;20(7):961-72. doi: 10.1517/13543784.2011.579560. Epub 2011 Apr 27.	Quintás-Cardama A	Expert Opin Investig Drugs	2011		10.1517/13543784.2011.579560
30092288	Janus kinase 2 activation mechanisms revealed by analysis of suppressing mutations	Hammarén HM, Virtanen AT, Abraham BG, Peussa H, Hubbard SR, Silvennoinen O.	J Allergy Clin Immunol. 2019 Apr;143(4):1549-1559.e6. doi: 10.1016/j.jaci.2018.07.022. Epub 2018 Aug 6.	Hammarén HM	J Allergy Clin Immunol	2019	PMC6363912	10.1016/j.jaci.2018.07.022
37227160	CD49d Expression Identifies a Biologically Distinct Subtype of Chronic Lymphocytic Leukemia with Inferior Progression-Free Survival on BTK Inhibitor Therapy	Alsadhan A, Chen J, Gaglione EM, Underbayev C, Tuma PL, Tian X, Freeman LA, Baskar S, Nierman P, Soto S, Itsara A, Ahn IE, Sun C, Bibikova E, Hartmann TN, Mhibik M, Wiestner A.	Clin Cancer Res. 2023 Sep 15;29(18):3612-3621. doi: 10.1158/1078-0432.CCR-22-3217.	Alsadhan A	Clin Cancer Res	2023	PMC10524232	10.1158/1078-0432.CCR-22-3217
25520049	Is there a role for JAK inhibitors in BCR-ABL1-negative myeloproliferative neoplasms other than myelofibrosis?	Pardanani A, Tefferi A.	Leuk Lymphoma. 2014 Dec;55(12):2706-11. doi: 10.3109/10428194.2014.985159.	Pardanani A	Leuk Lymphoma	2014		10.3109/10428194.2014.985159
26108332	[Research advances in the role of JAK2 mutations in acute leukemia]	Zhang HY, Zhai XW.	Zhongguo Dang Dai Er Ke Za Zhi. 2015 Jun;17(6):644-9.	Zhang HY	Zhongguo Dang Dai Er Ke Za Zhi	2015
31533545	Targeting on glycosylation of mutant FLT3 in acute myeloid leukemia	Hu X, Chen F.	Hematology. 2019 Dec;24(1):651-660. doi: 10.1080/16078454.2019.1666219.	Hu X	Hematology	2019		10.1080/16078454.2019.1666219
25538080	RAS signaling promotes resistance to JAK inhibitors by suppressing BAD-mediated apoptosis	Winter PS, Sarosiek KA, Lin KH, Meggendorfer M, Schnittger S, Letai A, Wood KC.	Sci Signal. 2014 Dec 23;7(357):ra122. doi: 10.1126/scisignal.2005301.	Winter PS	Sci Signal	2014	PMC4353591	10.1126/scisignal.2005301
22368270	Sorafenib treatment of FLT3-ITD(+) acute myeloid leukemia: favorable initial outcome and mechanisms of subsequent nonresponsiveness associated with the emergence of a D835 mutation	Man CH, Fung TK, Ho C, Han HH, Chow HC, Ma AC, Choi WW, Lok S, Cheung AM, Eaves C, Kwong YL, Leung AY.	Blood. 2012 May 31;119(22):5133-43. doi: 10.1182/blood-2011-06-363960. Epub 2012 Feb 24.	Man CH	Blood	2012		10.1182/blood-2011-06-363960
36131612	DNA damage accumulation and repair defects in FLT3-ITD acute myeloid leukemia: Implications for clonal evolution and disease progression	Lagunas-Rangel FA.	Hematol Oncol. 2023 Feb;41(1):26-38. doi: 10.1002/hon.3076. Epub 2022 Sep 28.	Lagunas-Rangel FA	Hematol Oncol	2023	PMC10087755	10.1002/hon.3076
28831147	How Does the L884P Mutation Confer Resistance to Type-II Inhibitors of JAK2 Kinase: A Comprehensive Molecular Modeling Study	Kong X, Sun H, Pan P, Li D, Zhu F, Chang S, Xu L, Li Y, Hou T.	Sci Rep. 2017 Aug 22;7(1):9088. doi: 10.1038/s41598-017-09586-3.	Kong X	Sci Rep	2017	PMC5567357	10.1038/s41598-017-09586-3
21705340	Constitutive NF-kappaB activation confers interleukin 6 (IL6) independence and resistance to dexamethasone and Janus kinase inhibitor INCB018424 in murine plasmacytoma cells	Yang Y, Groshong JS, Matta H, Gopalakrishnan R, Yi H, Chaudhary PM.	J Biol Chem. 2011 Aug 12;286(32):27988-97. doi: 10.1074/jbc.M110.213363. Epub 2011 Jun 24.	Yang Y	J Biol Chem	2011	PMC3151044	10.1074/jbc.M110.213363
23490491	[Treatment of essential thrombocythemia]	Alvarez-Larrán A, Cervantes F, Besses C.	Med Clin (Barc). 2013 Sep 21;141(6):260-4. doi: 10.1016/j.medcli.2013.01.016. Epub 2013 Mar 13.	Alvarez-Larrán A	Med Clin (Barc)	2013		10.1016/j.medcli.2013.01.016
35429330	Secondary chronic myeloid leukemia in a patient with CALR and ASXL1-mutated primary myelofibrosis	Sobieralski P, Bieniaszewska M, Leszczyńska A, Żuk M, Wasąg B, Zaucha JM.	Int J Hematol. 2022 Sep;116(3):442-445. doi: 10.1007/s12185-022-03331-x. Epub 2022 Apr 16.	Sobieralski P	Int J Hematol	2022		10.1007/s12185-022-03331-x
34007050	MAPK-ERK is a central pathway in T-cell acute lymphoblastic leukemia that drives steroid resistance	van der Zwet JCG, Buijs-Gladdines JGCAM, Cordo' V, Debets DO, Smits WK, Chen Z, Dylus J, Zaman GJR, Altelaar M, Oshima K, Bornhauser B, Bourquin JP, Cools J, Ferrando AA, Vormoor J, Pieters R, Vormoor B, Meijerink JPP.	Leukemia. 2021 Dec;35(12):3394-3405. doi: 10.1038/s41375-021-01291-5. Epub 2021 May 18.	van der Zwet JCG	Leukemia	2021		10.1038/s41375-021-01291-5
31941838	miR-543 regulates the epigenetic landscape of myelofibrosis by targeting TET1 and TET2	Fuentes-Mattei E, Bayraktar R, Manshouri T, Silva AM, Ivan C, Gulei D, Fabris L, Soares do Amaral N, Mur P, Perez C, Torres-Claudio E, Dragomir MP, Badillo-Perez A, Knutsen E, Narayanan P, Golfman L, Shimizu M, Zhang X, Zhao W, Ho WT, Estecio MR, Bartholomeusz G, Tomuleasa C, Berindan-Neagoe I, Zweidler-McKay PA, Estrov Z, Zhao ZJ, Verstovsek S, Calin GA, Redis RS.	JCI Insight. 2020 Jan 16;5(1):e121781. doi: 10.1172/jci.insight.121781.	Fuentes-Mattei E	JCI Insight	2020	PMC7030823	10.1172/jci.insight.121781
23013358	Hematopoietic stem cells, progenitor cells and leukemic stem cells in adult myeloproliferative neoplasms	Ng AP.	Leuk Lymphoma. 2013 May;54(5):922-33. doi: 10.3109/10428194.2012.734615. Epub 2012 Oct 24.	Ng AP	Leuk Lymphoma	2013		10.3109/10428194.2012.734615
31102119	Preclinical activity and a pilot phase I study of pacritinib, an oral JAK2/FLT3 inhibitor, and chemotherapy in FLT3-ITD-positive AML	Jeon JY, Zhao Q, Buelow DR, Phelps M, Walker AR, Mims AS, Vasu S, Behbehani G, Blachly J, Blum W, Klisovic RB, Byrd JC, Garzon R, Baker SD, Bhatnagar B.	Invest New Drugs. 2020 Apr;38(2):340-349. doi: 10.1007/s10637-019-00786-4. Epub 2019 May 17.	Jeon JY	Invest New Drugs	2020	PMC6858927	10.1007/s10637-019-00786-4
27742706	HSP90 inhibition overcomes ibrutinib resistance in mantle cell lymphoma	Jacobson C, Kopp N, Layer JV, Redd RA, Tschuri S, Haebe S, van Bodegom D, Bird L, Christie AL, Christodoulou A, Saur A, Tivey T, Zapf S, Bararia D, Zimber-Strobl U, Rodig SJ, Weigert O, Weinstock DM.	Blood. 2016 Nov 24;128(21):2517-2526. doi: 10.1182/blood-2016-04-711176. Epub 2016 Oct 14.	Jacobson C	Blood	2016		10.1182/blood-2016-04-711176
29163799	JAK2 aberrations in childhood B-cell precursor acute lymphoblastic leukemia	Steeghs EMP, Jerchel IS, de Goffau-Nobel W, Hoogkamer AQ, Boer JM, Boeree A, van de Ven C, Koudijs MJ, Besselink NJM, de Groot-Kruseman HA, Zwaan CM, Horstmann MA, Pieters R, den Boer ML.	Oncotarget. 2017 Sep 16;8(52):89923-89938. doi: 10.18632/oncotarget.21027. eCollection 2017 Oct 27.	Steeghs EMP	Oncotarget	2017	PMC5685720	10.18632/oncotarget.21027
28031554	Enhanced MAPK signaling is essential for CSF3R-induced leukemia	Rohrabaugh S, Kesarwani M, Kincaid Z, Huber E, Leddonne J, Siddiqui Z, Khalifa Y, Komurov K, Grimes HL, Azam M.	Leukemia. 2017 Aug;31(8):1770-1778. doi: 10.1038/leu.2016.376. Epub 2016 Dec 27.	Rohrabaugh S	Leukemia	2017	PMC5537052	10.1038/leu.2016.376
28804127	Discovery of novel drug sensitivities in T-PLL by high-throughput ex vivo drug testing and mutation profiling	Andersson EI, Pützer S, Yadav B, Dufva O, Khan S, He L, Sellner L, Schrader A, Crispatzu G, Oleś M, Zhang H, Adnan-Awad S, Lagström S, Bellanger D, Mpindi JP, Eldfors S, Pemovska T, Pietarinen P, Lauhio A, Tomska K, Cuesta-Mateos C, Faber E, Koschmieder S, Brümmendorf TH, Kytölä S, Savolainen ER, Siitonen T, Ellonen P, Kallioniemi O, Wennerberg K, Ding W, Stern MH, Huber W, Anders S, Tang J, Aitt…	Leukemia. 2018 Mar;32(3):774-787. doi: 10.1038/leu.2017.252. Epub 2017 Aug 14.	Andersson EI	Leukemia	2018		10.1038/leu.2017.252
38172124	Targeting IL-17A enhances imatinib efficacy in Philadelphia chromosome-positive B-cell acute lymphoblastic leukemia	Wang F, Li Y, Yang Z, Cao W, Liu Y, Zhao L, Zhang T, Zhao C, Yu J, Yu J, Zhou J, Zhang X, Li PP, Han M, Feng S, Ng BW, Hu ZW, Jiang E, Li K, Cui B.	Nat Commun. 2024 Jan 3;15(1):203. doi: 10.1038/s41467-023-44270-3.	Wang F	Nat Commun	2024	PMC10764960	10.1038/s41467-023-44270-3
34210682	Network Analysis Reveals Synergistic Genetic Dependencies for Rational Combination Therapy in Philadelphia Chromosome-Like Acute Lymphoblastic Leukemia	Ding YY, Kim H, Madden K, Loftus JP, Chen GM, Allen DH, Zhang R, Xu J, Chen CH, Hu Y, Tasian SK, Tan K.	Clin Cancer Res. 2021 Sep 15;27(18):5109-5122. doi: 10.1158/1078-0432.CCR-21-0553. Epub 2021 Jul 1.	Ding YY	Clin Cancer Res	2021	PMC8448976	10.1158/1078-0432.CCR-21-0553
21393331	Oncogenic JAK1 and JAK2-activating mutations resistant to ATP-competitive inhibitors	Hornakova T, Springuel L, Devreux J, Dusa A, Constantinescu SN, Knoops L, Renauld JC.	Haematologica. 2011 Jun;96(6):845-53. doi: 10.3324/haematol.2010.036350. Epub 2011 Mar 10.	Hornakova T	Haematologica	2011	PMC3105646	10.3324/haematol.2010.036350
25270596	Polycythemia vera disease burden: contributing factors, impact on quality of life, and emerging treatment options	Stein BL, Moliterno AR, Tiu RV.	Ann Hematol. 2014 Dec;93(12):1965-76. doi: 10.1007/s00277-014-2205-y. Epub 2014 Oct 2.	Stein BL	Ann Hematol	2014		10.1007/s00277-014-2205-y
36044389	Rational polypharmacological targeting of FLT3, JAK2, ABL, and ERK1 suppresses the adaptive resistance to FLT3 inhibitors in AML	Azhar M, Kincaid Z, Kesarwani M, Menke J, Schwieterman J, Ansari S, Reaves A, Ahmed A, Shehzad R, Khan A, Syed N, Amir N, Wunderlich M, Latif T, Seibel W, Azam M.	Blood Adv. 2023 Apr 25;7(8):1460-1476. doi: 10.1182/bloodadvances.2022007486.	Azhar M	Blood Adv	2023	PMC10125913	10.1182/bloodadvances.2022007486
34068690	Recent Advances in the Use of Molecular Analyses to Inform the Diagnosis and Prognosis of Patients with Polycythaemia Vera	Stuckey R, Gómez-Casares MT.	Int J Mol Sci. 2021 May 10;22(9):5042. doi: 10.3390/ijms22095042.	Stuckey R	Int J Mol Sci	2021	PMC8126083	10.3390/ijms22095042
34424319	Final results of a phase 2 clinical trial of LCL161, an oral SMAC mimetic for patients with myelofibrosis	Pemmaraju N, Carter BZ, Bose P, Jain N, Kadia TM, Garcia-Manero G, Bueso-Ramos CE, DiNardo CD, Bledsoe S, Daver NG, Popat U, Konopleva MY, Zhou L, Pierce S, Estrov ZE, Borthakur GM, Ohanian M, Qiao W, Masarova L, Wang X, Mak PY, Cortes J, Jabbour E, Verstovsek S.	Blood Adv. 2021 Aug 24;5(16):3163-3173. doi: 10.1182/bloodadvances.2020003829.	Pemmaraju N	Blood Adv	2021	PMC8405193	10.1182/bloodadvances.2020003829
21603317	Tyrosine kinase inhibitors: Multi-targeted or single-targeted?	Broekman F, Giovannetti E, Peters GJ.	World J Clin Oncol. 2011 Feb 10;2(2):80-93. doi: 10.5306/wjco.v2.i2.80.	Broekman F	World J Clin Oncol	2011	PMC3095472	10.5306/wjco.v2.i2.80
31318944	CRLF2 rearrangement in Ph-like acute lymphoblastic leukemia predicts relative glucocorticoid resistance that is overcome with MEK or Akt inhibition	Meyer LK, Delgado-Martin C, Maude SL, Shannon KM, Teachey DT, Hermiston ML.	PLoS One. 2019 Jul 18;14(7):e0220026. doi: 10.1371/journal.pone.0220026. eCollection 2019.	Meyer LK	PLoS One	2019	PMC6638974	10.1371/journal.pone.0220026
28331226	The histone deacetylase inhibitor givinostat (ITF2357) exhibits potent anti-tumor activity against CRLF2-rearranged BCP-ALL	Savino AM, Sarno J, Trentin L, Vieri M, Fazio G, Bardini M, Bugarin C, Fossati G, Davis KL, Gaipa G, Izraeli S, Meyer LH, Nolan GP, Biondi A, Te Kronnie G, Palmi C, Cazzaniga G.	Leukemia. 2017 Nov;31(11):2365-2375. doi: 10.1038/leu.2017.93. Epub 2017 Mar 23.	Savino AM	Leukemia	2017		10.1038/leu.2017.93
27436342	Loss of mutL homolog-1 (MLH1) expression promotes acquisition of oncogenic and inhibitor-resistant point mutations in tyrosine kinases	Springuel L, Losdyck E, Saussoy P, Turcq B, Mahon FX, Knoops L, Renauld JC.	Cell Mol Life Sci. 2016 Dec;73(24):4739-4748. doi: 10.1007/s00018-016-2310-2. Epub 2016 Jul 19.	Springuel L	Cell Mol Life Sci	2016		10.1007/s00018-016-2310-2
22422826	Phase 2 study of the JAK kinase inhibitor ruxolitinib in patients with refractory leukemias, including postmyeloproliferative neoplasm acute myeloid leukemia	Eghtedar A, Verstovsek S, Estrov Z, Burger J, Cortes J, Bivins C, Faderl S, Ferrajoli A, Borthakur G, George S, Scherle PA, Newton RC, Kantarjian HM, Ravandi F.	Blood. 2012 May 17;119(20):4614-8. doi: 10.1182/blood-2011-12-400051. Epub 2012 Mar 15.	Eghtedar A	Blood	2012	PMC4081383	10.1182/blood-2011-12-400051
30058088	Recommendations for the diagnosis and treatment of patients with polycythaemia vera	Hatalova A, Schwarz J, Gotic M, Penka M, Hrubisko M, Kusec R, Egyed M, Griesshammer M, Podolak-Dawidziak M, Hellmann A, Klymenko S, Niculescu-Mizil E, Petrides PE, Grosicki S, Sever M, Cantoni N, Thiele J, Wolf D, Gisslinger H.	Eur J Haematol. 2018 Jul 30. doi: 10.1111/ejh.13156. Online ahead of print.	Hatalova A	Eur J Haematol	2018		10.1111/ejh.13156
32671189	A Small Molecule Inhibitor, OGP46, Is Effective against Imatinib-Resistant BCR-ABL Mutations via the BCR-ABL/JAK-STAT Pathway	Wei L, Yang Y, Gupta P, Wang A, Zhao M, Zhao Y, Qu M, Ke Y, Liu Y, Liu HM, Xu X, Sun Y, Chen ZS, Hu Z.	Mol Ther Oncolytics. 2020 Jun 9;18:137-148. doi: 10.1016/j.omto.2020.06.008. eCollection 2020 Sep 25.	Wei L	Mol Ther Oncolytics	2020	PMC7341061	10.1016/j.omto.2020.06.008
33391463	LT-171-861, a novel FLT3 inhibitor, shows excellent preclinical efficacy for the treatment of FLT3 mutant acute myeloid leukemia	Yu Z, Du J, Hui H, Kan S, Huo T, Zhao K, Wu T, Guo Q, Lu N.	Theranostics. 2021 Jan 1;11(1):93-106. doi: 10.7150/thno.46593. eCollection 2021.	Yu Z	Theranostics	2021	PMC7681098	10.7150/thno.46593
22271575	Genetic resistance to JAK2 enzymatic inhibitors is overcome by HSP90 inhibition	Weigert O, Lane AA, Bird L, Kopp N, Chapuy B, van Bodegom D, Toms AV, Marubayashi S, Christie AL, McKeown M, Paranal RM, Bradner JE, Yoda A, Gaul C, Vangrevelinghe E, Romanet V, Murakami M, Tiedt R, Ebel N, Evrot E, De Pover A, Régnier CH, Erdmann D, Hofmann F, Eck MJ, Sallan SE, Levine RL, Kung AL, Baffert F, Radimerski T, Weinstock DM.	J Exp Med. 2012 Feb 13;209(2):259-73. doi: 10.1084/jem.20111694. Epub 2012 Jan 23.	Weigert O	J Exp Med	2012	PMC3280877	10.1084/jem.20111694
24668492	Role of altered growth factor receptor-mediated JAK2 signaling in growth and maintenance of human acute myeloid leukemia stem cells	Cook AM, Li L, Ho Y, Lin A, Li L, Stein A, Forman S, Perrotti D, Jove R, Bhatia R.	Blood. 2014 May 1;123(18):2826-37. doi: 10.1182/blood-2013-05-505735. Epub 2014 Mar 25.	Cook AM	Blood	2014	PMC4007609	10.1182/blood-2013-05-505735
27034432	Chemo-genomic interrogation of CEBPA mutated AML reveals recurrent CSF3R mutations and subgroup sensitivity to JAK inhibitors	Lavallée VP, Krosl J, Lemieux S, Boucher G, Gendron P, Pabst C, Boivin I, Marinier A, Guidos CJ, Meloche S, Hébert J, Sauvageau G.	Blood. 2016 Jun 16;127(24):3054-61. doi: 10.1182/blood-2016-03-705053. Epub 2016 Mar 31.	Lavallée VP	Blood	2016		10.1182/blood-2016-03-705053
29025600	A novel somatic JAK2 kinase-domain mutation in pediatric acute lymphoblastic leukemia with rapid on-treatment development of LOH	Sadras T, Heatley SL, Kok CH, McClure BJ, Yeung D, Hughes TP, Sutton R, Ziegler DS, White DL.	Cancer Genet. 2017 Oct;216-217:86-90. doi: 10.1016/j.cancergen.2017.07.008. Epub 2017 Jul 31.	Sadras T	Cancer Genet	2017		10.1016/j.cancergen.2017.07.008
23446755	Targeting primitive chronic myeloid leukemia cells by effective inhibition of a new AHI-1-BCR-ABL-JAK2 complex	Chen M, Gallipoli P, DeGeer D, Sloma I, Forrest DL, Chan M, Lai D, Jorgensen H, Ringrose A, Wang HM, Lambie K, Nakamoto H, Saw KM, Turhan A, Arlinghaus R, Paul J, Stobo J, Barnett MJ, Eaves A, Eaves CJ, Holyoake TL, Jiang X.	J Natl Cancer Inst. 2013 Mar 20;105(6):405-23. doi: 10.1093/jnci/djt006. Epub 2013 Feb 27.	Chen M	J Natl Cancer Inst	2013	PMC3601953	10.1093/jnci/djt006
24170028	Alternatively spliced, truncated GCSF receptor promotes leukemogenic properties and sensitivity to JAK inhibition	Mehta HM, Futami M, Glaubach T, Lee DW, Andolina JR, Yang Q, Whichard Z, Quinn M, Lu HF, Kao WM, Przychodzen B, Sarkar CA, Minella A, Maciejewski JP, Corey SJ.	Leukemia. 2014 May;28(5):1041-51. doi: 10.1038/leu.2013.321. Epub 2013 Oct 30.	Mehta HM	Leukemia	2014	PMC5875430	10.1038/leu.2013.321
21766300	Spleen deflation and beyond: the pros and cons of Janus kinase 2 inhibitor therapy for patients with myeloproliferative neoplasms	Quintás-Cardama A, Verstovsek S.	Cancer. 2012 Feb 15;118(4):870-7. doi: 10.1002/cncr.26359. Epub 2011 Jul 15.	Quintás-Cardama A	Cancer	2012		10.1002/cncr.26359
34326465	Small molecule inhibition of deubiquitinating enzyme JOSD1 as a novel targeted therapy for leukemias with mutant JAK2	Yang J, Weisberg EL, Liu X, Magin RS, Chan WC, Hu B, Schauer NJ, Zhang S, Lamberto I, Doherty L, Meng C, Sattler M, Cabal-Hierro L, Winer E, Stone R, Marto JA, Griffin JD, Buhrlage SJ.	Leukemia. 2022 Jan;36(1):210-220. doi: 10.1038/s41375-021-01336-9. Epub 2021 Jul 29.	Yang J	Leukemia	2022		10.1038/s41375-021-01336-9
24445868	Chronic neutrophilic leukemia with concurrent CSF3R and SETBP1 mutations: single colony clonality studies, in vitro sensitivity to JAK inhibitors and lack of treatment response to ruxolitinib	Lasho TL, Mims A, Elliott MA, Finke C, Pardanani A, Tefferi A.	Leukemia. 2014 Jun;28(6):1363-5. doi: 10.1038/leu.2014.39. Epub 2014 Jan 21.	Lasho TL	Leukemia	2014		10.1038/leu.2014.39
29327708	Myeloproliferative neoplasms with concurrent BCR-ABL1 translocation and JAK2 V617F mutation: a multi-institutional study from the bone marrow pathology group	Soderquist CR, Ewalt MD, Czuchlewski DR, Geyer JT, Rogers HJ, Hsi ED, Wang SA, Bueso-Ramos CE, Orazi A, Arber DA, Hexner EO, Babushok DV, Bagg A.	Mod Pathol. 2018 May;31(5):690-704. doi: 10.1038/modpathol.2017.182. Epub 2018 Jan 12.	Soderquist CR	Mod Pathol	2018	PMC6008160	10.1038/modpathol.2017.182
24561792	Adult B-cell acute lymphoblastic leukemia cells display decreased PTEN activity and constitutive hyperactivation of PI3K/Akt pathway despite high PTEN protein levels	Gomes AM, Soares MV, Ribeiro P, Caldas J, Póvoa V, Martins LR, Melão A, Serra-Caetano A, de Sousa AB, Lacerda JF, Barata JT.	Haematologica. 2014 Jun;99(6):1062-8. doi: 10.3324/haematol.2013.096438. Epub 2014 Feb 21.	Gomes AM	Haematologica	2014	PMC4040910	10.3324/haematol.2013.096438
25721043	Targeting BCR-ABL and JAK2 in Ph+ ALL	Hantschel O.	Blood. 2015 Feb 26;125(9):1362-3. doi: 10.1182/blood-2014-12-617548.	Hantschel O	Blood	2015		10.1182/blood-2014-12-617548
25976292	A phase 1 dosing study of ruxolitinib in children with relapsed or refractory solid tumors, leukemias, or myeloproliferative neoplasms: A Children's Oncology Group phase 1 consortium study (ADVL1011)	Loh ML, Tasian SK, Rabin KR, Brown P, Magoon D, Reid JM, Chen X, Ahern CH, Weigel BJ, Blaney SM.	Pediatr Blood Cancer. 2015 Oct;62(10):1717-24. doi: 10.1002/pbc.25575. Epub 2015 May 13.	Loh ML	Pediatr Blood Cancer	2015	PMC4546537	10.1002/pbc.25575
22916261	Random mutagenesis reveals residues of JAK2 critical in evading inhibition by a tyrosine kinase inhibitor	Marit MR, Chohan M, Matthew N, Huang K, Kuntz DA, Rose DR, Barber DL.	PLoS One. 2012;7(8):e43437. doi: 10.1371/journal.pone.0043437. Epub 2012 Aug 16.	Marit MR	PLoS One	2012	PMC3420867	10.1371/journal.pone.0043437
21926964	Kinase domain mutations confer resistance to novel inhibitors targeting JAK2V617F in myeloproliferative neoplasms	Deshpande A, Reddy MM, Schade GO, Ray A, Chowdary TK, Griffin JD, Sattler M.	Leukemia. 2012 Apr;26(4):708-15. doi: 10.1038/leu.2011.255. Epub 2011 Sep 16.	Deshpande A	Leukemia	2012	PMC3974504	10.1038/leu.2011.255
20548094	Activity of the multitargeted kinase inhibitor, AT9283, in imatinib-resistant BCR-ABL-positive leukemic cells	Tanaka R, Squires MS, Kimura S, Yokota A, Nagao R, Yamauchi T, Takeuchi M, Yao H, Reule M, Smyth T, Lyons JF, Thompson NT, Ashihara E, Ottmann OG, Maekawa T.	Blood. 2010 Sep 23;116(12):2089-95. doi: 10.1182/blood-2009-03-211466. Epub 2010 Jun 14.	Tanaka R	Blood	2010		10.1182/blood-2009-03-211466
38089917	Metformin: A potential adjunct for treatment of systemic mastocytosis	Butterfield JH, Bartemes K.	J Allergy Clin Immunol Glob. 2023 Nov 7;3(1):100186. doi: 10.1016/j.jacig.2023.100186. eCollection 2024 Feb.	Butterfield JH	J Allergy Clin Immunol Glob	2023	PMC10711185	10.1016/j.jacig.2023.100186
30082821	Dual inhibition of JAK1/2 kinases and BCL2: a promising therapeutic strategy for acute myeloid leukemia	Kurtz SE, Eide CA, Kaempf A, Mori M, Tognon CE, Borate U, Druker BJ, Tyner JW.	Leukemia. 2018 Sep;32(9):2025-2028. doi: 10.1038/s41375-018-0225-7. Epub 2018 Aug 6.	Kurtz SE	Leukemia	2018	PMC6168939	10.1038/s41375-018-0225-7
25189416	Functional characterization of BTK(C481S) mutation that confers ibrutinib resistance: exploration of alternative kinase inhibitors	Cheng S, Guo A, Lu P, Ma J, Coleman M, Wang YL.	Leukemia. 2015 Apr;29(4):895-900. doi: 10.1038/leu.2014.263. Epub 2014 Sep 5.	Cheng S	Leukemia	2015		10.1038/leu.2014.263
26175414	Activity of the Type II JAK2 Inhibitor CHZ868 in B Cell Acute Lymphoblastic Leukemia	Wu SC, Li LS, Kopp N, Montero J, Chapuy B, Yoda A, Christie AL, Liu H, Christodoulou A, van Bodegom D, van der Zwet J, Layer JV, Tivey T, Lane AA, Ryan JA, Ng SY, DeAngelo DJ, Stone RM, Steensma D, Wadleigh M, Harris M, Mandon E, Ebel N, Andraos R, Romanet V, Dölemeyer A, Sterker D, Zender M, Rodig SJ, Murakami M, Hofmann F, Kuo F, Eck MJ, Silverman LB, Sallan SE, Letai A, Baffert F, Vangreveling…	Cancer Cell. 2015 Jul 13;28(1):29-41. doi: 10.1016/j.ccell.2015.06.005.	Wu SC	Cancer Cell	2015	PMC4505625	10.1016/j.ccell.2015.06.005
26547689	Enhancing SHP-1 expression with 5-azacytidine may inhibit STAT3 activation and confer sensitivity in lestaurtinib (CEP-701)-resistant FLT3-ITD positive acute myeloid leukemia	Al-Jamal HA, Mat Jusoh SA, Hassan R, Johan MF.	BMC Cancer. 2015 Nov 7;15:869. doi: 10.1186/s12885-015-1695-x.	Al-Jamal HA	BMC Cancer	2015	PMC4637135	10.1186/s12885-015-1695-x
23428776	Increased expression of the antiapoptotic protein MCL1 in canine mast cell tumors	Amagai Y, Tanaka A, Matsuda A, Oida K, Jung K, Nishikawa S, Jang H, Ishizaka S, Matsuda H.	J Vet Med Sci. 2013 Jul 31;75(7):971-4. doi: 10.1292/jvms.13-0025. Epub 2013 Feb 22.	Amagai Y	J Vet Med Sci	2013		10.1292/jvms.13-0025
21860020	TNFα facilitates clonal expansion of JAK2V617F positive cells in myeloproliferative neoplasms	Fleischman AG, Aichberger KJ, Luty SB, Bumm TG, Petersen CL, Doratotaj S, Vasudevan KB, LaTocha DH, Yang F, Press RD, Loriaux MM, Pahl HL, Silver RT, Agarwal A, O'Hare T, Druker BJ, Bagby GC, Deininger MW.	Blood. 2011 Dec 8;118(24):6392-8. doi: 10.1182/blood-2011-04-348144. Epub 2011 Aug 22.	Fleischman AG	Blood	2011	PMC3236121	10.1182/blood-2011-04-348144
22469781	Using combination therapy to override stromal-mediated chemoresistance in mutant FLT3-positive AML: synergism between FLT3 inhibitors, dasatinib/multi-targeted inhibitors and JAK inhibitors	Weisberg E, Liu Q, Nelson E, Kung AL, Christie AL, Bronson R, Sattler M, Sanda T, Zhao Z, Hur W, Mitsiades C, Smith R, Daley JF, Stone R, Galinsky I, Griffin JD, Gray N.	Leukemia. 2012 Oct;26(10):2233-44. doi: 10.1038/leu.2012.96. Epub 2012 Apr 3.	Weisberg E	Leukemia	2012	PMC4054699	10.1038/leu.2012.96
25712669	Matrine suppresses proliferation and induces apoptosis in human cholangiocarcinoma cells through suppression of JAK2/STAT3 signaling	Yang N, Han F, Cui H, Huang J, Wang T, Zhou Y, Zhou J.	Pharmacol Rep. 2015 Apr;67(2):388-93. doi: 10.1016/j.pharep.2014.10.016. Epub 2014 Nov 5.	Yang N	Pharmacol Rep	2015		10.1016/j.pharep.2014.10.016
32843425	Failure of tofacitinib to achieve an objective response in a DDX3X-MLLT10 T-lymphoblastic leukemia with activating JAK3 mutations	Wong J, Wall M, Corboy GP, Taubenheim N, Gregory GP, Opat S, Shortt J.	Cold Spring Harb Mol Case Stud. 2020 Aug 25;6(4):a004994. doi: 10.1101/mcs.a004994. Print 2020 Aug.	Wong J	Cold Spring Harb Mol Case Stud	2020	PMC7476415	10.1101/mcs.a004994
38023123	Transient TKI-resistant CD44+pBAD+ blasts undergo intrinsic homeostatic adaptation to promote the survival of acute myeloid leukemia in vitro	Xu Y, Baylink DJ, Chen CS, Tan L, Xiao J, Park B, Valladares I, Reeves ME, Cao H.	Front Oncol. 2023 Nov 8;13:1286863. doi: 10.3389/fonc.2023.1286863. eCollection 2023.	Xu Y	Front Oncol	2023	PMC10664142	10.3389/fonc.2023.1286863
23536723	Suppression of survivin induced by a BCR-ABL/JAK2/STAT3 pathway sensitizes imatinib-resistant CML cells to different cytotoxic drugs	Stella S, Tirrò E, Conte E, Stagno F, Di Raimondo F, Manzella L, Vigneri P.	Mol Cancer Ther. 2013 Jun;12(6):1085-98. doi: 10.1158/1535-7163.MCT-12-0550. Epub 2013 Mar 27.	Stella S	Mol Cancer Ther	2013		10.1158/1535-7163.MCT-12-0550
21512135	Bone marrow stroma-secreted cytokines protect JAK2(V617F)-mutated cells from the effects of a JAK2 inhibitor	Manshouri T, Estrov Z, Quintás-Cardama A, Burger J, Zhang Y, Livun A, Knez L, Harris D, Creighton CJ, Kantarjian HM, Verstovsek S.	Cancer Res. 2011 Jun 1;71(11):3831-40. doi: 10.1158/0008-5472.CAN-10-4002. Epub 2011 Apr 21.	Manshouri T	Cancer Res	2011	PMC4067142	10.1158/0008-5472.CAN-10-4002
25499760	Janus kinase inhibition by ruxolitinib extends dasatinib- and dexamethasone-induced remissions in a mouse model of Ph+ ALL	Appelmann I, Rillahan CD, de Stanchina E, Carbonetti G, Chen C, Lowe SW, Sherr CJ.	Blood. 2015 Feb 26;125(9):1444-51. doi: 10.1182/blood-2014-09-601062. Epub 2014 Dec 12.	Appelmann I	Blood	2015	PMC4342356	10.1182/blood-2014-09-601062
26408659	Infection Exposure is a Causal Factor in B-cell Precursor Acute Lymphoblastic Leukemia as a Result of Pax5-Inherited Susceptibility	Martín-Lorenzo A, Hauer J, Vicente-Dueñas C, Auer F, González-Herrero I, García-Ramírez I, Ginzel S, Thiele R, Constantinescu SN, Bartenhagen C, Dugas M, Gombert M, Schäfer D, Blanco O, Mayado A, Orfao A, Alonso-López D, Rivas Jde L, Cobaleda C, García-Cenador MB, García-Criado FJ, Sánchez-García I, Borkhardt A.	Cancer Discov. 2015 Dec;5(12):1328-43. doi: 10.1158/2159-8290.CD-15-0892. Epub 2015 Sep 25.	Martín-Lorenzo A	Cancer Discov	2015		10.1158/2159-8290.CD-15-0892
23212614	Oleylamine-carbonyl-valinol inhibits auto-phosphorylation activity of native and T315I mutated Bcr-Abl, and exhibits selectivity towards oncogenic Bcr-Abl in SupB15 ALL cell lines	Najajreh Y, Khamaisie H, Ruimi N, Khatib S, Katzhendler J, Ruthardt M, Mahajna J.	Mol Biol Rep. 2013 Mar;40(3):2205-13. doi: 10.1007/s11033-012-2282-8. Epub 2012 Dec 5.	Najajreh Y	Mol Biol Rep	2013		10.1007/s11033-012-2282-8
25587943	Epigenetic regulation in human melanoma: past and future	Sarkar D, Leung EY, Baguley BC, Finlay GJ, Askarian-Amiri ME.	Epigenetics. 2015;10(2):103-21. doi: 10.1080/15592294.2014.1003746.	Sarkar D	Epigenetics	2015	PMC4622872	10.1080/15592294.2014.1003746
26579470	Mechanisms of resistance to EGFR tyrosine kinase inhibitors	Huang L, Fu L.	Acta Pharm Sin B. 2015 Sep;5(5):390-401. doi: 10.1016/j.apsb.2015.07.001. Epub 2015 Jul 26.	Huang L	Acta Pharm Sin B	2015	PMC4629442	10.1016/j.apsb.2015.07.001
36581736	DUSP6 mediates resistance to JAK2 inhibition and drives leukemic progression	Kong T, Laranjeira ABA, Yang K, Fisher DAC, Yu L, Poittevin De La Frégonnière L, Wang AZ, Ruzinova MB, Fowles JS, Fulbright MC, Cox MJ, Celik H, Challen GA, Huang S, Oh ST.	Nat Cancer. 2023 Jan;4(1):108-127. doi: 10.1038/s43018-022-00486-8. Epub 2022 Dec 29.	Kong T	Nat Cancer	2023		10.1038/s43018-022-00486-8
23406773	Molecular pathways: Jak/STAT pathway: mutations, inhibitors, and resistance	Quintás-Cardama A, Verstovsek S.	Clin Cancer Res. 2013 Apr 15;19(8):1933-40. doi: 10.1158/1078-0432.CCR-12-0284. Epub 2013 Feb 13.	Quintás-Cardama A	Clin Cancer Res	2013	PMC5021219	10.1158/1078-0432.CCR-12-0284
33971281	Constitutive JAK/STAT signaling is the primary mechanism of resistance to JAKi in TYK2-rearranged acute lymphoblastic leukemia	Tavakoli Shirazi P, Eadie LN, Page EC, Heatley SL, Bruning JB, White DL.	Cancer Lett. 2021 Aug 1;512:28-37. doi: 10.1016/j.canlet.2021.04.027. Epub 2021 May 7.	Tavakoli Shirazi P	Cancer Lett	2021		10.1016/j.canlet.2021.04.027
25860240	Novel therapies for myelofibrosis	Stein BL, Cervantes F, Giles F, Harrison CN, Verstovsek S.	Leuk Lymphoma. 2015;56(10):2768-78. doi: 10.3109/10428194.2015.1037762. Epub 2015 May 18.	Stein BL	Leuk Lymphoma	2015	PMC5008691	10.3109/10428194.2015.1037762
36385374	Intracellular angiopoietin-1 promotes TKI-resistance via activation of JAK/STAT5 pathway in chronic myeloid leukemia	Ma D, Liu P, Hu C, Zhou Z, Wang P, Wang Y, Zhang Y, Ran Y, Li P, Zhao J, Wang J, Zhang C, Tang L.	Oncogene. 2023 Jan;42(2):124-137. doi: 10.1038/s41388-022-02536-y. Epub 2022 Nov 17.	Ma D	Oncogene	2023		10.1038/s41388-022-02536-y
33149267	Activating JAK-mutations confer resistance to FLT3 kinase inhibitors in FLT3-ITD positive AML in vitro and in vivo	Rummelt C, Gorantla SP, Meggendorfer M, Charlet A, Endres C, Döhner K, Heidel FH, Fischer T, Haferlach T, Duyster J, von Bubnoff N.	Leukemia. 2021 Jul;35(7):2017-2029. doi: 10.1038/s41375-020-01077-1. Epub 2020 Nov 4.	Rummelt C	Leukemia	2021		10.1038/s41375-020-01077-1
34376782	Acquired JAK2 mutations confer resistance to JAK inhibitors in cell models of acute lymphoblastic leukemia	Downes CEJ, McClure BJ, Bruning JB, Page E, Breen J, Rehn J, Yeung DT, White DL.	NPJ Precis Oncol. 2021 Aug 10;5(1):75. doi: 10.1038/s41698-021-00215-x.	Downes CEJ	NPJ Precis Oncol	2021	PMC8355279	10.1038/s41698-021-00215-x
27579615	Janus and PI3-kinases mediate glucocorticoid resistance in activated chronic leukemia cells	Oppermann S, Lam AJ, Tung S, Shi Y, McCaw L, Wang G, Ylanko J, Leber B, Andrews D, Spaner DE.	Oncotarget. 2016 Nov 8;7(45):72608-72621. doi: 10.18632/oncotarget.11618.	Oppermann S	Oncotarget	2016	PMC5341931	10.18632/oncotarget.11618
32903304	JAK Inhibition for the Treatment of Myelofibrosis: Limitations and Future Perspectives	Bose P, Verstovsek S.	Hemasphere. 2020 Jul 21;4(4):e424. doi: 10.1097/HS9.0000000000000424. eCollection 2020 Aug.	Bose P	Hemasphere	2020	PMC7375176	10.1097/HS9.0000000000000424
35663101	Novel Therapies in Myeloproliferative Neoplasms: Beyond JAK Inhibitor Monotherapy	Lee SS, Verstovsek S, Pemmaraju N.	J Immunother Precis Oncol. 2021 Jun 29;4(3):117-128. doi: 10.36401/JIPO-20-35. eCollection 2021 Aug.	Lee SS	J Immunother Precis Oncol	2021	PMC9138435	10.36401/JIPO-20-35
33668421	Activation of Interferon Signaling in Chronic Lymphocytic Leukemia Cells Contributes to Apoptosis Resistance via a JAK-Src/STAT3/Mcl-1 Signaling Pathway	Bauvois B, Pramil E, Jondreville L, Quiney C, Nguyen-Khac F, Susin SA.	Biomedicines. 2021 Feb 13;9(2):188. doi: 10.3390/biomedicines9020188.	Bauvois B	Biomedicines	2021	PMC7918075	10.3390/biomedicines9020188
36005560	BCL6 inhibition ameliorates resistance to ruxolitinib in CRLF2-rearranged acute lymphoblastic leukemia	Tsuzuki S, Yasuda T, Goto H, Maeda N, Akahane K, Inukai T, Yamamoto H, Karnan S, Ota A, Hyodo T, Konishi H, Hosokawa Y, Kiyoi H, Hayakawa F.	Haematologica. 2023 Feb 1;108(2):394-408. doi: 10.3324/haematol.2022.280879.	Tsuzuki S	Haematologica	2023	PMC9890033	10.3324/haematol.2022.280879
33050168	Novel Concepts of Treatment for Patients with Myelofibrosis and Related Neoplasms	Bose P, Masarova L, Verstovsek S.	Cancers (Basel). 2020 Oct 9;12(10):2891. doi: 10.3390/cancers12102891.	Bose P	Cancers (Basel)	2020	PMC7599937	10.3390/cancers12102891
24766055	Janus kinase inhibitors for the treatment of myeloproliferative neoplasms	Rosenthal A, Mesa RA.	Expert Opin Pharmacother. 2014 Jun;15(9):1265-76. doi: 10.1517/14656566.2014.913024. Epub 2014 Apr 25.	Rosenthal A	Expert Opin Pharmacother	2014		10.1517/14656566.2014.913024
33000229	AT9283 exhibits antiproliferative effect on tyrosine kinase inhibitor‑sensitive and ‑resistant chronic myeloid leukemia cells by inhibition of Aurora A and Aurora B	Takeda T, Tsubaki M, Genno S, Nemoto C, Onishi Y, Yamamoto Y, Imano M, Satou T, Nishida S.	Oncol Rep. 2020 Nov;44(5):2211-2218. doi: 10.3892/or.2020.7739. Epub 2020 Aug 18.	Takeda T	Oncol Rep	2020		10.3892/or.2020.7739
31114157	Quizartinib (AC220): a promising option for acute myeloid leukemia	Zhou F, Ge Z, Chen B.	Drug Des Devel Ther. 2019 Apr 8;13:1117-1125. doi: 10.2147/DDDT.S198950. eCollection 2019.	Zhou F	Drug Des Devel Ther	2019	PMC6497874	10.2147/DDDT.S198950
31105873	BCR: a promiscuous fusion partner in hematopoietic disorders	Peiris MN, Li F, Donoghue DJ.	Oncotarget. 2019 Apr 12;10(28):2738-2754. doi: 10.18632/oncotarget.26837. eCollection 2019 Apr 12.	Peiris MN	Oncotarget	2019	PMC6505627	10.18632/oncotarget.26837
35903543	JAK2 Alterations in Acute Lymphoblastic Leukemia: Molecular Insights for Superior Precision Medicine Strategies	Downes CE, McClure BJ, McDougal DP, Heatley SL, Bruning JB, Thomas D, Yeung DT, White DL.	Front Cell Dev Biol. 2022 Jul 12;10:942053. doi: 10.3389/fcell.2022.942053. eCollection 2022.	Downes CE	Front Cell Dev Biol	2022	PMC9315936	10.3389/fcell.2022.942053
30775933	Therapy of acute myeloid leukemia: therapeutic targeting of tyrosine kinases	Cioccio J, Claxton D.	Expert Opin Investig Drugs. 2019 Apr;28(4):337-349. doi: 10.1080/13543784.2019.1584610. Epub 2019 Feb 27.	Cioccio J	Expert Opin Investig Drugs	2019		10.1080/13543784.2019.1584610
24598782	Kinase-independent mechanisms of resistance of leukemia stem cells to tyrosine kinase inhibitors	Ichim CV.	Stem Cells Transl Med. 2014 Apr;3(4):405-15. doi: 10.5966/sctm.2012-0159. Epub 2014 Mar 5.	Ichim CV	Stem Cells Transl Med	2014	PMC3973707	10.5966/sctm.2012-0159
33532179	Selective inhibition of CDK4/6: A safe and effective strategy for developing anticancer drugs	Yuan K, Wang X, Dong H, Min W, Hao H, Yang P.	Acta Pharm Sin B. 2021 Jan;11(1):30-54. doi: 10.1016/j.apsb.2020.05.001. Epub 2020 May 23.	Yuan K	Acta Pharm Sin B	2021	PMC7838032	10.1016/j.apsb.2020.05.001
25330439	Novel insights into the biology and treatment of chronic myeloproliferative neoplasms	Mughal TI, Barbui T, Abdel-Wahab O, Kralovics R, Jamieson C, Kvasnicka HM, Mullaly A, Rampal R, Mesa R, Kiladjian JJ, Deininger M, Prchal J, Hehlmann R, Saglio G, Van Etten RA.	Leuk Lymphoma. 2015 Jul;56(7):1938-48. doi: 10.3109/10428194.2014.974594. Epub 2014 Nov 19.	Mughal TI	Leuk Lymphoma	2015	PMC5076856	10.3109/10428194.2014.974594
37887047	Venetoclax Overcomes Sorafenib Resistance in Acute Myeloid Leukemia by Targeting BCL2	Xu X, Ma W, Qiu G, Xuan L, He C, Zhang T, Wang J, Liu Q.	Biology (Basel). 2023 Oct 16;12(10):1337. doi: 10.3390/biology12101337.	Xu X	Biology (Basel)	2023	PMC10603903	10.3390/biology12101337
36550750	JAK-STAT signalling shapes the NF-κB response in CLL towards venetoclax sensitivity or resistance via Bcl-XL	Haselager MV, Thijssen R, Bax D, Both D, De Boer F, Mackay S, Dubois J, Mellink C, Kater AP, Eldering E.	Mol Oncol. 2023 Jun;17(6):1112-1128. doi: 10.1002/1878-0261.13364. Epub 2023 Feb 13.	Haselager MV	Mol Oncol	2023	PMC10257415	10.1002/1878-0261.13364
31318870	Nilotinib interferes with cell cycle, ABC transporters and JAK-STAT signaling pathway in CD34+/lin- cells of patients with chronic phase chronic myeloid leukemia after 12 months of treatment	Trojani A, Pungolino E, Dal Molin A, Lodola M, Rossi G, D'Adda M, Perego A, Elena C, Turrini M, Borin L, Bucelli C, Malato S, Carraro MC, Spina F, Latargia ML, Artale S, Spedini P, Anghilieri M, Di Camillo B, Baruzzo G, De Canal G, Iurlo A, Morra E, Cairoli R.	PLoS One. 2019 Jul 18;14(7):e0218444. doi: 10.1371/journal.pone.0218444. eCollection 2019.	Trojani A	PLoS One	2019	PMC6638825	10.1371/journal.pone.0218444
36222521	IFN-γ enhances CLL cell resistance to ABT-199 by regulating MCL-1 and BCL-2 expression via the JAK-STAT3 signaling pathway	Shao X, Meng X, Yang H, Wang X, Qin L, Shen G, Xi X, Zhao H, Macip S, Chen Y.	Leuk Lymphoma. 2023 Jan;64(1):71-78. doi: 10.1080/10428194.2022.2131408. Epub 2022 Oct 12.	Shao X	Leuk Lymphoma	2023		10.1080/10428194.2022.2131408
36797153	SOHO State of the Art Updates and Next Questions: Novel Therapeutic Strategies in Development for Myelofibrosis	Chifotides HT, Masarova L, Verstovsek S.	Clin Lymphoma Myeloma Leuk. 2023 Apr;23(4):219-231. doi: 10.1016/j.clml.2022.12.014. Epub 2023 Jan 6.	Chifotides HT	Clin Lymphoma Myeloma Leuk	2023	PMC10378306	10.1016/j.clml.2022.12.014
21128225	Inhibition of signal transducer and activator of transcription 5 by the inhibitor of janus kinases stimulates dormant human leukemia CD34+ /CD38- cells and sensitizes them to antileukemia agents	Ikezoe T, Yang J, Nishioka C, Kojima S, Takeuchi A, Phillip Koeffler H, Yokoyama A.	Int J Cancer. 2011 May 15;128(10):2317-25. doi: 10.1002/ijc.25806. Epub 2011 Feb 26.	Ikezoe T	Int J Cancer	2011		10.1002/ijc.25806
26108332	[Research advances in the role of JAK2 mutations in acute leukemia]	Zhang HY, Zhai XW.	Zhongguo Dang Dai Er Ke Za Zhi. 2015 Jun;17(6):644-9.	Zhang HY	Zhongguo Dang Dai Er Ke Za Zhi	2015
36131612	DNA damage accumulation and repair defects in FLT3-ITD acute myeloid leukemia: Implications for clonal evolution and disease progression	Lagunas-Rangel FA.	Hematol Oncol. 2023 Feb;41(1):26-38. doi: 10.1002/hon.3076. Epub 2022 Sep 28.	Lagunas-Rangel FA	Hematol Oncol	2023	PMC10087755	10.1002/hon.3076
25538080	RAS signaling promotes resistance to JAK inhibitors by suppressing BAD-mediated apoptosis	Winter PS, Sarosiek KA, Lin KH, Meggendorfer M, Schnittger S, Letai A, Wood KC.	Sci Signal. 2014 Dec 23;7(357):ra122. doi: 10.1126/scisignal.2005301.	Winter PS	Sci Signal	2014	PMC4353591	10.1126/scisignal.2005301
37272257	Acute myeloid leukemia (AML)-derived mesenchymal stem cells induce chemoresistance and epithelial-mesenchymal transition-like program in AML through IL-6/JAK2/STAT3 signaling	Lu J, Dong Q, Zhang S, Feng Y, Yang J, Zhao L.	Cancer Sci. 2023 Aug;114(8):3287-3300. doi: 10.1111/cas.15855. Epub 2023 Jun 4.	Lu J	Cancer Sci	2023	PMC10394133	10.1111/cas.15855
28031554	Enhanced MAPK signaling is essential for CSF3R-induced leukemia	Rohrabaugh S, Kesarwani M, Kincaid Z, Huber E, Leddonne J, Siddiqui Z, Khalifa Y, Komurov K, Grimes HL, Azam M.	Leukemia. 2017 Aug;31(8):1770-1778. doi: 10.1038/leu.2016.376. Epub 2016 Dec 27.	Rohrabaugh S	Leukemia	2017	PMC5537052	10.1038/leu.2016.376
31941838	miR-543 regulates the epigenetic landscape of myelofibrosis by targeting TET1 and TET2	Fuentes-Mattei E, Bayraktar R, Manshouri T, Silva AM, Ivan C, Gulei D, Fabris L, Soares do Amaral N, Mur P, Perez C, Torres-Claudio E, Dragomir MP, Badillo-Perez A, Knutsen E, Narayanan P, Golfman L, Shimizu M, Zhang X, Zhao W, Ho WT, Estecio MR, Bartholomeusz G, Tomuleasa C, Berindan-Neagoe I, Zweidler-McKay PA, Estrov Z, Zhao ZJ, Verstovsek S, Calin GA, Redis RS.	JCI Insight. 2020 Jan 16;5(1):e121781. doi: 10.1172/jci.insight.121781.	Fuentes-Mattei E	JCI Insight	2020	PMC7030823	10.1172/jci.insight.121781
35429330	Secondary chronic myeloid leukemia in a patient with CALR and ASXL1-mutated primary myelofibrosis	Sobieralski P, Bieniaszewska M, Leszczyńska A, Żuk M, Wasąg B, Zaucha JM.	Int J Hematol. 2022 Sep;116(3):442-445. doi: 10.1007/s12185-022-03331-x. Epub 2022 Apr 16.	Sobieralski P	Int J Hematol	2022		10.1007/s12185-022-03331-x
30092288	Janus kinase 2 activation mechanisms revealed by analysis of suppressing mutations	Hammarén HM, Virtanen AT, Abraham BG, Peussa H, Hubbard SR, Silvennoinen O.	J Allergy Clin Immunol. 2019 Apr;143(4):1549-1559.e6. doi: 10.1016/j.jaci.2018.07.022. Epub 2018 Aug 6.	Hammarén HM	J Allergy Clin Immunol	2019	PMC6363912	10.1016/j.jaci.2018.07.022
27742706	HSP90 inhibition overcomes ibrutinib resistance in mantle cell lymphoma	Jacobson C, Kopp N, Layer JV, Redd RA, Tschuri S, Haebe S, van Bodegom D, Bird L, Christie AL, Christodoulou A, Saur A, Tivey T, Zapf S, Bararia D, Zimber-Strobl U, Rodig SJ, Weigert O, Weinstock DM.	Blood. 2016 Nov 24;128(21):2517-2526. doi: 10.1182/blood-2016-04-711176. Epub 2016 Oct 14.	Jacobson C	Blood	2016		10.1182/blood-2016-04-711176
33094033	Advances in potential treatment options for myeloproliferative neoplasm associated myelofibrosis	Bose P.	Expert Opin Orphan Drugs. 2019;7(10):415-425. doi: 10.1080/21678707.2019.1664900. Epub 2019 Sep 24.	Bose P	Expert Opin Orphan Drugs	2019	PMC7577425	10.1080/21678707.2019.1664900
22547687	Phosphoproteomic analysis of leukemia cells under basal and drug-treated conditions identifies markers of kinase pathway activation and mechanisms of resistance	Alcolea MP, Casado P, Rodríguez-Prados JC, Vanhaesebroeck B, Cutillas PR.	Mol Cell Proteomics. 2012 Aug;11(8):453-66. doi: 10.1074/mcp.M112.017483. Epub 2012 Apr 29.	Alcolea MP	Mol Cell Proteomics	2012	PMC3412974	10.1074/mcp.M112.017483
38172124	Targeting IL-17A enhances imatinib efficacy in Philadelphia chromosome-positive B-cell acute lymphoblastic leukemia	Wang F, Li Y, Yang Z, Cao W, Liu Y, Zhao L, Zhang T, Zhao C, Yu J, Yu J, Zhou J, Zhang X, Li PP, Han M, Feng S, Ng BW, Hu ZW, Jiang E, Li K, Cui B.	Nat Commun. 2024 Jan 3;15(1):203. doi: 10.1038/s41467-023-44270-3.	Wang F	Nat Commun	2024	PMC10764960	10.1038/s41467-023-44270-3
33567976	Co-existence of BCR-ABL and JAK2V617F mutation in resistant chronic myeloid leukemia in the imatinib era: Is there a correlation?	Frikha R, Turki F, Kassar O, Elloumi M, Kamoun H.	J Oncol Pharm Pract. 2021 Oct;27(7):1784-1789. doi: 10.1177/1078155221991646. Epub 2021 Feb 10.	Frikha R	J Oncol Pharm Pract	2021		10.1177/1078155221991646
28874440	Blocking gp130 signaling suppresses autotaxin expression in adipocytes and improves insulin sensitivity in diet-induced obesity	Sun S, Wang R, Song J, Guan M, Li N, Zhang X, Zhao Z, Zhang J.	J Lipid Res. 2017 Nov;58(11):2102-2113. doi: 10.1194/jlr.M075655. Epub 2017 Sep 5.	Sun S	J Lipid Res	2017	PMC5665664	10.1194/jlr.M075655
21693757	Kill one bird with two stones: potential efficacy of BCR-ABL and autophagy inhibition in CML	Helgason GV, Karvela M, Holyoake TL.	Blood. 2011 Aug 25;118(8):2035-43. doi: 10.1182/blood-2011-01-330621. Epub 2011 Jun 21.	Helgason GV	Blood	2011		10.1182/blood-2011-01-330621
36576398	Interferon gamma regulates a complex pro-survival signal network in chronic lymphocytic leukemia	Chen Y, Shao X, Yang H, Ren L, Cui Y, Zhang W, Macip S, Meng X.	Eur J Haematol. 2023 Apr;110(4):435-443. doi: 10.1111/ejh.13921. Epub 2023 Jan 12.	Chen Y	Eur J Haematol	2023		10.1111/ejh.13921
32707998	Leukaemia Inhibitory Factor (LIF) Inhibits Cancer Stem Cells Tumorigenic Properties through Hippo Kinases Activation in Gastric Cancer	Seeneevassen L, Giraud J, Molina-Castro S, Sifré E, Tiffon C, Beauvoit C, Staedel C, Mégraud F, Lehours P, Martin OCB, Boeuf H, Dubus P, Varon C.	Cancers (Basel). 2020 Jul 22;12(8):2011. doi: 10.3390/cancers12082011.	Seeneevassen L	Cancers (Basel)	2020	PMC7464447	10.3390/cancers12082011
28831147	How Does the L884P Mutation Confer Resistance to Type-II Inhibitors of JAK2 Kinase: A Comprehensive Molecular Modeling Study	Kong X, Sun H, Pan P, Li D, Zhu F, Chang S, Xu L, Li Y, Hou T.	Sci Rep. 2017 Aug 22;7(1):9088. doi: 10.1038/s41598-017-09586-3.	Kong X	Sci Rep	2017	PMC5567357	10.1038/s41598-017-09586-3
34068690	Recent Advances in the Use of Molecular Analyses to Inform the Diagnosis and Prognosis of Patients with Polycythaemia Vera	Stuckey R, Gómez-Casares MT.	Int J Mol Sci. 2021 May 10;22(9):5042. doi: 10.3390/ijms22095042.	Stuckey R	Int J Mol Sci	2021	PMC8126083	10.3390/ijms22095042
37992313	Development of Resistance to Type II JAK2 Inhibitors in MPN Depends on AXL Kinase and Is Targetable	Codilupi T, Szybinski J, Arunasalam S, Jungius S, Dunbar AC, Stivala S, Brkic S, Albrecht C, Vokalova L, Yang JL, Buczak K, Ghosh N, Passweg JR, Rovo A, Angelillo-Scherrer A, Pankov D, Dirnhofer S, Levine RL, Koche R, Meyer SC.	Clin Cancer Res. 2024 Feb 1;30(3):586-599. doi: 10.1158/1078-0432.CCR-23-0163.	Codilupi T	Clin Cancer Res	2024	PMC10831334	10.1158/1078-0432.CCR-23-0163
21603317	Tyrosine kinase inhibitors: Multi-targeted or single-targeted?	Broekman F, Giovannetti E, Peters GJ.	World J Clin Oncol. 2011 Feb 10;2(2):80-93. doi: 10.5306/wjco.v2.i2.80.	Broekman F	World J Clin Oncol	2011	PMC3095472	10.5306/wjco.v2.i2.80
27436342	Loss of mutL homolog-1 (MLH1) expression promotes acquisition of oncogenic and inhibitor-resistant point mutations in tyrosine kinases	Springuel L, Losdyck E, Saussoy P, Turcq B, Mahon FX, Knoops L, Renauld JC.	Cell Mol Life Sci. 2016 Dec;73(24):4739-4748. doi: 10.1007/s00018-016-2310-2. Epub 2016 Jul 19.	Springuel L	Cell Mol Life Sci	2016		10.1007/s00018-016-2310-2
30105796	Wogonoside impedes the progression of acute myeloid leukemia through inhibiting bone marrow angiogenesis	Lin B, Zhao K, Yang D, Bai D, Liao Y, Zhou Y, Yu Z, Yu X, Guo Q, Lu N.	J Cell Physiol. 2019 Feb;234(2):1913-1924. doi: 10.1002/jcp.27067. Epub 2018 Aug 13.	Lin B	J Cell Physiol	2019		10.1002/jcp.27067
24520293	Effects of AG490 and S3I-201 on regulation of the JAK/STAT3 signaling pathway in relation to angiogenesis in TRAIL-resistant prostate cancer cells in vitro	Gurbuz V, Konac E, Varol N, Yilmaz A, Gurocak S, Menevse S, Sozen S.	Oncol Lett. 2014 Mar;7(3):755-763. doi: 10.3892/ol.2014.1795. Epub 2014 Jan 14.	Gurbuz V	Oncol Lett	2014	PMC3919920	10.3892/ol.2014.1795
24668492	Role of altered growth factor receptor-mediated JAK2 signaling in growth and maintenance of human acute myeloid leukemia stem cells	Cook AM, Li L, Ho Y, Lin A, Li L, Stein A, Forman S, Perrotti D, Jove R, Bhatia R.	Blood. 2014 May 1;123(18):2826-37. doi: 10.1182/blood-2013-05-505735. Epub 2014 Mar 25.	Cook AM	Blood	2014	PMC4007609	10.1182/blood-2013-05-505735
26674644	RUNX1-Evi-1 fusion gene inhibited differentiation and apoptosis in myelopoiesis: an in vivo study	Shen L, Zhu J, Chen F, Lin W, Cai J, Zhong J, Zhong H.	BMC Cancer. 2015 Dec 16;15:970. doi: 10.1186/s12885-015-1961-y.	Shen L	BMC Cancer	2015	PMC4682245	10.1186/s12885-015-1961-y
25712988	Tyrosine kinase inhibitors induce mesenchymal stem cell-mediated resistance in BCR-ABL+ acute lymphoblastic leukemia	Mallampati S, Leng X, Ma H, Zeng J, Li J, Wang H, Lin K, Lu Y, Yang Y, Sun B, Gong Y, Lee JS, Konopleva M, Andreeff M, Arlinghaus RB, Cai Z, Fang B, Shen H, Han X, Hirsch-Ginsberg CF, Gao X, Paranjape AN, Mani SA, Clise-Dwyer K, Sun X.	Blood. 2015 May 7;125(19):2968-73. doi: 10.1182/blood-2014-05-576421. Epub 2015 Feb 23.	Mallampati S	Blood	2015	PMC4424418	10.1182/blood-2014-05-576421
35371054	Indoleamine 2, 3-Dioxygenase 1 Mediates Survival Signals in Chronic Lymphocytic Leukemia via Kynurenine/Aryl Hydrocarbon Receptor-Mediated MCL1 Modulation	Atene CG, Fiorcari S, Mesini N, Alboni S, Martinelli S, Maccaferri M, Leonardi G, Potenza L, Luppi M, Maffei R, Marasca R.	Front Immunol. 2022 Mar 18;13:832263. doi: 10.3389/fimmu.2022.832263. eCollection 2022.	Atene CG	Front Immunol	2022	PMC8971515	10.3389/fimmu.2022.832263
22523564	Identification of JAK2 as a mediator of FIP1L1-PDGFRA-induced eosinophil growth and function in CEL	Li B, Zhang G, Li C, He D, Li X, Zhang C, Tang F, Deng X, Lu J, Tang Y, Li R, Chen Z, Duan C.	PLoS One. 2012;7(4):e34912. doi: 10.1371/journal.pone.0034912. Epub 2012 Apr 16.	Li B	PLoS One	2012	PMC3327703	10.1371/journal.pone.0034912
21860020	TNFα facilitates clonal expansion of JAK2V617F positive cells in myeloproliferative neoplasms	Fleischman AG, Aichberger KJ, Luty SB, Bumm TG, Petersen CL, Doratotaj S, Vasudevan KB, LaTocha DH, Yang F, Press RD, Loriaux MM, Pahl HL, Silver RT, Agarwal A, O'Hare T, Druker BJ, Bagby GC, Deininger MW.	Blood. 2011 Dec 8;118(24):6392-8. doi: 10.1182/blood-2011-04-348144. Epub 2011 Aug 22.	Fleischman AG	Blood	2011	PMC3236121	10.1182/blood-2011-04-348144
22368270	Sorafenib treatment of FLT3-ITD(+) acute myeloid leukemia: favorable initial outcome and mechanisms of subsequent nonresponsiveness associated with the emergence of a D835 mutation	Man CH, Fung TK, Ho C, Han HH, Chow HC, Ma AC, Choi WW, Lok S, Cheung AM, Eaves C, Kwong YL, Leung AY.	Blood. 2012 May 31;119(22):5133-43. doi: 10.1182/blood-2011-06-363960. Epub 2012 Feb 24.	Man CH	Blood	2012		10.1182/blood-2011-06-363960
19968719	Frequent STAT3 activation is associated with Mcl-1 expression in nasal NK-cell lymphoma	Tsutsui M, Yasuda H, Suto H, Imai H, Isobe Y, Sasaki M, Kojima Y, Oshimi K, Sugimoto K.	Int J Lab Hematol. 2010 Aug 1;32(4):419-26. doi: 10.1111/j.1751-553X.2009.01204.x. Epub 2009 Nov 24.	Tsutsui M	Int J Lab Hematol	2010		10.1111/j.1751-553X.2009.01204.x
28649004	MACC1 regulates Fas mediated apoptosis through STAT1/3 - Mcl-1 signaling in solid cancers	Radhakrishnan H, Ilm K, Walther W, Shirasawa S, Sasazuki T, Daniel PT, Gillissen B, Stein U.	Cancer Lett. 2017 Sep 10;403:231-245. doi: 10.1016/j.canlet.2017.06.020. Epub 2017 Jun 23.	Radhakrishnan H	Cancer Lett	2017		10.1016/j.canlet.2017.06.020
30012499	Blockade of JAK2/STAT3 intensifies the anti-tumor activity of arsenic trioxide in acute myeloid leukemia cells: Novel synergistic mechanism via the mediation of reactive oxygen species	Mesbahi Y, Zekri A, Ghaffari SH, Tabatabaie PS, Ahmadian S, Ghavamzadeh A.	Eur J Pharmacol. 2018 Sep 5;834:65-76. doi: 10.1016/j.ejphar.2018.07.010. Epub 2018 Jul 19.	Mesbahi Y	Eur J Pharmacol	2018		10.1016/j.ejphar.2018.07.010
21325634	Curcumin suppresses proliferation and induces apoptosis in human biliary cancer cells through modulation of multiple cell signaling pathways	Prakobwong S, Gupta SC, Kim JH, Sung B, Pinlaor P, Hiraku Y, Wongkham S, Sripa B, Pinlaor S, Aggarwal BB.	Carcinogenesis. 2011 Sep;32(9):1372-80. doi: 10.1093/carcin/bgr032. Epub 2011 Feb 16.	Prakobwong S	Carcinogenesis	2011	PMC3165121	10.1093/carcin/bgr032
25613668	TM-233, a novel analog of 1'-acetoxychavicol acetate, induces cell death in myeloma cells by inhibiting both JAK/STAT and proteasome activities	Sagawa M, Tabayashi T, Kimura Y, Tomikawa T, Nemoto-Anan T, Watanabe R, Tokuhira M, Ri M, Hashimoto Y, Iida S, Kizaki M.	Cancer Sci. 2015 Apr;106(4):438-46. doi: 10.1111/cas.12616. Epub 2015 Mar 10.	Sagawa M	Cancer Sci	2015	PMC4409888	10.1111/cas.12616
20548094	Activity of the multitargeted kinase inhibitor, AT9283, in imatinib-resistant BCR-ABL-positive leukemic cells	Tanaka R, Squires MS, Kimura S, Yokota A, Nagao R, Yamauchi T, Takeuchi M, Yao H, Reule M, Smyth T, Lyons JF, Thompson NT, Ashihara E, Ottmann OG, Maekawa T.	Blood. 2010 Sep 23;116(12):2089-95. doi: 10.1182/blood-2009-03-211466. Epub 2010 Jun 14.	Tanaka R	Blood	2010		10.1182/blood-2009-03-211466
21625473	A novel requirement for Janus kinases as mediators of drug resistance induced by fibroblast growth factor-2 in human cancer cells	Carmo CR, Lyons-Lewis J, Seckl MJ, Costa-Pereira AP.	PLoS One. 2011;6(5):e19861. doi: 10.1371/journal.pone.0019861. Epub 2011 May 20.	Carmo CR	PLoS One	2011	PMC3098828	10.1371/journal.pone.0019861
21183952	Janus kinase 2 regulates Bcr-Abl signaling in chronic myeloid leukemia	Samanta A, Perazzona B, Chakraborty S, Sun X, Modi H, Bhatia R, Priebe W, Arlinghaus R.	Leukemia. 2011 Mar;25(3):463-72. doi: 10.1038/leu.2010.287. Epub 2010 Dec 24.	Samanta A	Leukemia	2011	PMC3072513	10.1038/leu.2010.287
38023123	Transient TKI-resistant CD44+pBAD+ blasts undergo intrinsic homeostatic adaptation to promote the survival of acute myeloid leukemia in vitro	Xu Y, Baylink DJ, Chen CS, Tan L, Xiao J, Park B, Valladares I, Reeves ME, Cao H.	Front Oncol. 2023 Nov 8;13:1286863. doi: 10.3389/fonc.2023.1286863. eCollection 2023.	Xu Y	Front Oncol	2023	PMC10664142	10.3389/fonc.2023.1286863
25986861	Oncostatin M-dependent Mcl-1 induction mediated by JAK1/2-STAT1/3 and CREB contributes to bioenergetic improvements and protective effects against mitochondrial dysfunction in cortical neurons	Chang SH, Hwang CS, Yin JH, Chen SD, Yang DI.	Biochim Biophys Acta. 2015 Oct;1853(10 Pt A):2306-25. doi: 10.1016/j.bbamcr.2015.05.014. Epub 2015 May 15.	Chang SH	Biochim Biophys Acta	2015		10.1016/j.bbamcr.2015.05.014
24969884	Silencing of suppressor of cytokine signaling-3 due to methylation results in phosphorylation of STAT3 in imatinib resistant BCR-ABL positive chronic myeloid leukemia cells	Al-Jamal HA, Jusoh SA, Yong AC, Asan JM, Hassan R, Johan MF.	Asian Pac J Cancer Prev. 2014;15(11):4555-61. doi: 10.7314/apjcp.2014.15.11.4555.	Al-Jamal HA	Asian Pac J Cancer Prev	2014		10.7314/apjcp.2014.15.11.4555
27175251	Where are we going with CML research?	Perrotti D.	Leuk Suppl. 2012 Aug;1(Suppl 2):S51-3. doi: 10.1038/leusup.2012.26. Epub 2012 Aug 9.	Perrotti D	Leuk Suppl	2012	PMC4851207	10.1038/leusup.2012.26
34105295	Single-Cell Transcriptome Analysis Uncovers Intratumoral Heterogeneity and Underlying Mechanisms for Drug Resistance in Hepatobiliary Tumor Organoids	Zhao Y, Li ZX, Zhu YJ, Fu J, Zhao XF, Zhang YN, Wang S, Wu JM, Wang KT, Wu R, Sui CJ, Shen SY, Wu X, Wang HY, Gao D, Chen L.	Adv Sci (Weinh). 2021 Jun;8(11):e2003897. doi: 10.1002/advs.202003897. Epub 2021 Mar 23.	Zhao Y	Adv Sci (Weinh)	2021	PMC8188185	10.1002/advs.202003897
35981096	Lineage plasticity in prostate cancer depends on JAK/STAT inflammatory signaling	Chan JM, Zaidi S, Love JR, Zhao JL, Setty M, Wadosky KM, Gopalan A, Choo ZN, Persad S, Choi J, LaClair J, Lawrence KE, Chaudhary O, Xu T, Masilionis I, Linkov I, Wang S, Lee C, Barlas A, Morris MJ, Mazutis L, Chaligne R, Chen Y, Goodrich DW, Karthaus WR, Pe'er D, Sawyers CL.	Science. 2022 Sep 9;377(6611):1180-1191. doi: 10.1126/science.abn0478. Epub 2022 Aug 18.	Chan JM	Science	2022	PMC9653178	10.1126/science.abn0478
36634707	Targeting TBK1 to overcome resistance to cancer immunotherapy	Sun Y, Revach OY, Anderson S, Kessler EA, Wolfe CH, Jenney A, Mills CE, Robitschek EJ, Davis TGR, Kim S, Fu A, Ma X, Gwee J, Tiwari P, Du PP, Sindurakar P, Tian J, Mehta A, Schneider AM, Yizhak K, Sade-Feldman M, LaSalle T, Sharova T, Xie H, Liu S, Michaud WA, Saad-Beretta R, Yates KB, Iracheta-Vellve A, Spetz JKE, Qin X, Sarosiek KA, Zhang G, Kim JW, Su MY, Cicerchia AM, Rasmussen MQ, Klempner S…	Nature. 2023 Mar;615(7950):158-167. doi: 10.1038/s41586-023-05704-6. Epub 2023 Jan 12.	Sun Y	Nature	2023	PMC10171827	10.1038/s41586-023-05704-6
34131122	IL-6 regulates autophagy and chemotherapy resistance by promoting BECN1 phosphorylation	Hu F, Song D, Yan Y, Huang C, Shen C, Lan J, Chen Y, Liu A, Wu Q, Sun L, Xu F, Hu F, Chen L, Luo X, Feng Y, Huang S, Hu J, Wang G.	Nat Commun. 2021 Jun 15;12(1):3651. doi: 10.1038/s41467-021-23923-1.	Hu F	Nat Commun	2021	PMC8206314	10.1038/s41467-021-23923-1
32572264	A single-cell landscape of high-grade serous ovarian cancer	Izar B, Tirosh I, Stover EH, Wakiro I, Cuoco MS, Alter I, Rodman C, Leeson R, Su MJ, Shah P, Iwanicki M, Walker SR, Kanodia A, Melms JC, Mei S, Lin JR, Porter CBM, Slyper M, Waldman J, Jerby-Arnon L, Ashenberg O, Brinker TJ, Mills C, Rogava M, Vigneau S, Sorger PK, Garraway LA, Konstantinopoulos PA, Liu JF, Matulonis U, Johnson BE, Rozenblatt-Rosen O, Rotem A, Regev A.	Nat Med. 2020 Aug;26(8):1271-1279. doi: 10.1038/s41591-020-0926-0. Epub 2020 Jun 22.	Izar B	Nat Med	2020	PMC7723336	10.1038/s41591-020-0926-0
29249690	JAK/STAT3-Regulated Fatty Acid β-Oxidation Is Critical for Breast Cancer Stem Cell Self-Renewal and Chemoresistance	Wang T, Fahrmann JF, Lee H, Li YJ, Tripathi SC, Yue C, Zhang C, Lifshitz V, Song J, Yuan Y, Somlo G, Jandial R, Ann D, Hanash S, Jove R, Yu H.	Cell Metab. 2018 Jan 9;27(1):136-150.e5. doi: 10.1016/j.cmet.2017.11.001. Epub 2017 Dec 14.	Wang T	Cell Metab	2018	PMC5777338	10.1016/j.cmet.2017.11.001
27433843	Mutations Associated with Acquired Resistance to PD-1 Blockade in Melanoma	Zaretsky JM, Garcia-Diaz A, Shin DS, Escuin-Ordinas H, Hugo W, Hu-Lieskovan S, Torrejon DY, Abril-Rodriguez G, Sandoval S, Barthly L, Saco J, Homet Moreno B, Mezzadra R, Chmielowski B, Ruchalski K, Shintaku IP, Sanchez PJ, Puig-Saus C, Cherry G, Seja E, Kong X, Pang J, Berent-Maoz B, Comin-Anduix B, Graeber TG, Tumeh PC, Schumacher TN, Lo RS, Ribas A.	N Engl J Med. 2016 Sep 1;375(9):819-29. doi: 10.1056/NEJMoa1604958. Epub 2016 Jul 13.	Zaretsky JM	N Engl J Med	2016	PMC5007206	10.1056/NEJMoa1604958
34290255	Stromal induction of BRD4 phosphorylation Results in Chromatin Remodeling and BET inhibitor Resistance in Colorectal Cancer	Wang W, Tang YA, Xiao Q, Lee WC, Cheng B, Niu Z, Oguz G, Feng M, Lee PL, Li B, Yang ZH, Chen YF, Lan P, Wu XJ, Yu Q.	Nat Commun. 2021 Jul 21;12(1):4441. doi: 10.1038/s41467-021-24687-4.	Wang W	Nat Commun	2021	PMC8295257	10.1038/s41467-021-24687-4
34496932	ALKBH5-HOXA10 loop-mediated JAK2 m6A demethylation and cisplatin resistance in epithelial ovarian cancer	Nie S, Zhang L, Liu J, Wan Y, Jiang Y, Yang J, Sun R, Ma X, Sun G, Meng H, Xu M, Cheng W.	J Exp Clin Cancer Res. 2021 Sep 8;40(1):284. doi: 10.1186/s13046-021-02088-1.	Nie S	J Exp Clin Cancer Res	2021	PMC8425158	10.1186/s13046-021-02088-1
32530039	JAK/STAT pathway inhibition sensitizes CD8 T cells to dexamethasone-induced apoptosis in hyperinflammation	Meyer LK, Verbist KC, Albeituni S, Scull BP, Bassett RC, Stroh AN, Tillman H, Allen CE, Hermiston ML, Nichols KE.	Blood. 2020 Aug 6;136(6):657-668. doi: 10.1182/blood.2020006075.	Meyer LK	Blood	2020	PMC7414590	10.1182/blood.2020006075
27903500	Primary Resistance to PD-1 Blockade Mediated by JAK1/2 Mutations	Shin DS, Zaretsky JM, Escuin-Ordinas H, Garcia-Diaz A, Hu-Lieskovan S, Kalbasi A, Grasso CS, Hugo W, Sandoval S, Torrejon DY, Palaskas N, Rodriguez GA, Parisi G, Azhdam A, Chmielowski B, Cherry G, Seja E, Berent-Maoz B, Shintaku IP, Le DT, Pardoll DM, Diaz LA Jr, Tumeh PC, Graeber TG, Lo RS, Comin-Anduix B, Ribas A.	Cancer Discov. 2017 Feb;7(2):188-201. doi: 10.1158/2159-8290.CD-16-1223. Epub 2016 Nov 30.	Shin DS	Cancer Discov	2017	PMC5296316	10.1158/2159-8290.CD-16-1223
31952344	Role of JAK/STAT3 Signaling in the Regulation of Metastasis, the Transition of Cancer Stem Cells, and Chemoresistance of Cancer by Epithelial-Mesenchymal Transition	Jin W.	Cells. 2020 Jan 15;9(1):217. doi: 10.3390/cells9010217.	Jin W	Cells	2020	PMC7017057	10.3390/cells9010217
27579615	Janus and PI3-kinases mediate glucocorticoid resistance in activated chronic leukemia cells	Oppermann S, Lam AJ, Tung S, Shi Y, McCaw L, Wang G, Ylanko J, Leber B, Andrews D, Spaner DE.	Oncotarget. 2016 Nov 8;7(45):72608-72621. doi: 10.18632/oncotarget.11618.	Oppermann S	Oncotarget	2016	PMC5341931	10.18632/oncotarget.11618
28031159	Evolution of Neoantigen Landscape during Immune Checkpoint Blockade in Non-Small Cell Lung Cancer	Anagnostou V, Smith KN, Forde PM, Niknafs N, Bhattacharya R, White J, Zhang T, Adleff V, Phallen J, Wali N, Hruban C, Guthrie VB, Rodgers K, Naidoo J, Kang H, Sharfman W, Georgiades C, Verde F, Illei P, Li QK, Gabrielson E, Brock MV, Zahnow CA, Baylin SB, Scharpf RB, Brahmer JR, Karchin R, Pardoll DM, Velculescu VE.	Cancer Discov. 2017 Mar;7(3):264-276. doi: 10.1158/2159-8290.CD-16-0828. Epub 2016 Dec 28.	Anagnostou V	Cancer Discov	2017	PMC5733805	10.1158/2159-8290.CD-16-0828
33795649	SENP1-mediated deSUMOylation of JAK2 regulates its kinase activity and platinum drug resistance	Li J, Wu R, Yung MMH, Sun J, Li Z, Yang H, Zhang Y, Liu SS, Cheung ANY, Ngan HYS, Braisted JC, Zheng W, Wei H, Gao Y, Nemes P, Pei H, Chan DW, Li Y, Zhu W.	Cell Death Dis. 2021 Apr 1;12(4):341. doi: 10.1038/s41419-021-03635-6.	Li J	Cell Death Dis	2021	PMC8016909	10.1038/s41419-021-03635-6
28324831	Primary and acquired resistance to PD-1/PD-L1 blockade in cancer treatment	Wang Q, Wu X.	Int Immunopharmacol. 2017 May;46:210-219. doi: 10.1016/j.intimp.2017.03.015. Epub 2017 Mar 18.	Wang Q	Int Immunopharmacol	2017		10.1016/j.intimp.2017.03.015
33355355	Tamoxifen attenuates reactive astrocyte-induced brain metastasis and drug resistance through the IL-6/STAT3 signaling pathway	Xu Y, Zhu Y, Yue Y, Pu S, Wu J, Lv Y, Du D.	Acta Biochim Biophys Sin (Shanghai). 2020 Dec 29;52(12):1299-1305. doi: 10.1093/abbs/gmaa127.	Xu Y	Acta Biochim Biophys Sin (Shanghai)	2020		10.1093/abbs/gmaa127
32467343	Overcoming Genetically Based Resistance Mechanisms to PD-1 Blockade	Torrejon DY, Abril-Rodriguez G, Champhekar AS, Tsoi J, Campbell KM, Kalbasi A, Parisi G, Zaretsky JM, Garcia-Diaz A, Puig-Saus C, Cheung-Lau G, Wohlwender T, Krystofinski P, Vega-Crespo A, Lee CM, Mascaro P, Grasso CS, Berent-Maoz B, Comin-Anduix B, Hu-Lieskovan S, Ribas A.	Cancer Discov. 2020 Aug;10(8):1140-1157. doi: 10.1158/2159-8290.CD-19-1409. Epub 2020 May 28.	Torrejon DY	Cancer Discov	2020	PMC7416458	10.1158/2159-8290.CD-19-1409
32873088	The advantages and risks of ruxolitinib for the treatment of polycythemia vera	Colafigli G, Scalzulli E, Pepe S, Di Prima A, Efficace F, Martelli M, Foà R, Breccia M.	Expert Rev Hematol. 2020 Oct;13(10):1067-1072. doi: 10.1080/17474086.2020.1816819. Epub 2020 Sep 11.	Colafigli G	Expert Rev Hematol	2020		10.1080/17474086.2020.1816819
25860240	Novel therapies for myelofibrosis	Stein BL, Cervantes F, Giles F, Harrison CN, Verstovsek S.	Leuk Lymphoma. 2015;56(10):2768-78. doi: 10.3109/10428194.2015.1037762. Epub 2015 May 18.	Stein BL	Leuk Lymphoma	2015	PMC5008691	10.3109/10428194.2015.1037762
34612768	Chaperonin containing TCP1 subunit 3 (CCT3) promotes cisplatin resistance of lung adenocarcinoma cells through targeting the Janus kinase 2/signal transducers and activators of transcription 3 (JAK2/STAT3) pathway	Danni X, Jiangzheng Z, Huamao S, Yinglian P, Changcheng Y, Yanda L.	Bioengineered. 2021 Dec;12(1):7335-7347. doi: 10.1080/21655979.2021.1971030.	Danni X	Bioengineered	2021	PMC8806702	10.1080/21655979.2021.1971030
21625473	A novel requirement for Janus kinases as mediators of drug resistance induced by fibroblast growth factor-2 in human cancer cells	Carmo CR, Lyons-Lewis J, Seckl MJ, Costa-Pereira AP.	PLoS One. 2011;6(5):e19861. doi: 10.1371/journal.pone.0019861. Epub 2011 May 20.	Carmo CR	PLoS One	2011	PMC3098828	10.1371/journal.pone.0019861
24583800	Molecular pathways: molecular basis for sensitivity and resistance to JAK kinase inhibitors	Meyer SC, Levine RL.	Clin Cancer Res. 2014 Apr 15;20(8):2051-9. doi: 10.1158/1078-0432.CCR-13-0279. Epub 2014 Feb 28.	Meyer SC	Clin Cancer Res	2014	PMC3990645	10.1158/1078-0432.CCR-13-0279
31884511	MicroRNA-106a-3p Induces Apatinib Resistance and Activates Janus-Activated Kinase 2 (JAK2)/Signal Transducer and Activator of Transcription 3 (STAT3) by Targeting the SOCS System in Gastric Cancer	Guo W, Li W, Yuan L, Mei X, Hu W.	Med Sci Monit. 2019 Dec 29;25:10122-10128. doi: 10.12659/MSM.919610.	Guo W	Med Sci Monit	2019	PMC6948289	10.12659/MSM.919610
23432430	Investigational Janus kinase inhibitors	Tam CS, Verstovsek S.	Expert Opin Investig Drugs. 2013 Jun;22(6):687-99. doi: 10.1517/13543784.2013.774373. Epub 2013 Feb 23.	Tam CS	Expert Opin Investig Drugs	2013		10.1517/13543784.2013.774373
35369571	RING-Finger Protein 6 promotes Drug Resistance in Retinoblastoma via JAK2/STAT3 Signaling Pathway	Chai Y, Jiao S, Peng X, Gan Q, Chen L, Hu X, Hao L, Zhang S, Tao Q.	Pathol Oncol Res. 2022 Mar 18;28:1610273. doi: 10.3389/pore.2022.1610273. eCollection 2022.	Chai Y	Pathol Oncol Res	2022	PMC8971205	10.3389/pore.2022.1610273
23670175	Sensitivity and resistance of JAK2 inhibitors to myeloproliferative neoplasms	Bhagwat N, Levine RL, Koppikar P.	Int J Hematol. 2013 Jun;97(6):695-702. doi: 10.1007/s12185-013-1353-5. Epub 2013 May 14.	Bhagwat N	Int J Hematol	2013		10.1007/s12185-013-1353-5
27743385	Vitamin D in hematological disorders and malignancies	Kulling PM, Olson KC, Olson TL, Feith DJ, Loughran TP Jr.	Eur J Haematol. 2017 Mar;98(3):187-197. doi: 10.1111/ejh.12818. Epub 2016 Nov 21.	Kulling PM	Eur J Haematol	2017	PMC5303117	10.1111/ejh.12818
23406773	Molecular pathways: Jak/STAT pathway: mutations, inhibitors, and resistance	Quintás-Cardama A, Verstovsek S.	Clin Cancer Res. 2013 Apr 15;19(8):1933-40. doi: 10.1158/1078-0432.CCR-12-0284. Epub 2013 Feb 13.	Quintás-Cardama A	Clin Cancer Res	2013	PMC5021219	10.1158/1078-0432.CCR-12-0284
28673392	Mechanisms of Resistance to JAK2 Inhibitors in Myeloproliferative Neoplasms	Meyer SC.	Hematol Oncol Clin North Am. 2017 Aug;31(4):627-642. doi: 10.1016/j.hoc.2017.04.003. Epub 2017 May 13.	Meyer SC	Hematol Oncol Clin North Am	2017		10.1016/j.hoc.2017.04.003
20534983	Janus-activated kinases and signal transducer and activator of transcription control tumor growth response to camptothecin in human colon cancer cells	Yun HJ, Kim SY, Kwon YY, Kim CH, Kang CM, Kim EJ.	Cancer Biol Ther. 2010 Aug 15;10(4):354-61. doi: 10.4161/cbt.10.4.12382. Epub 2010 Aug 18.	Yun HJ	Cancer Biol Ther	2010		10.4161/cbt.10.4.12382
36990047	A phosphoglycerate mutase 1 allosteric inhibitor overcomes drug resistance to EGFR-targeted therapy via disrupting IL-6/JAK2/STAT3 signaling pathway in lung adenocarcinoma	Liang Q, Gong M, Zou JH, Luo MY, Jiang LL, Wang C, Shen NX, Zhang MC, Xu L, Lei HM, Zhang KR, Zhang R, Zhuang G, Zhu L, Chen HZ, Zhou L, Shen Y.	Drug Resist Updat. 2023 May;68:100957. doi: 10.1016/j.drup.2023.100957. Epub 2023 Mar 16.	Liang Q	Drug Resist Updat	2023		10.1016/j.drup.2023.100957
31456189	Targeting of JAK-STAT Signaling in Breast Cancer: Therapeutic Strategies to Overcome Drug Resistance	Tabassum S, Abbasi R, Ahmad N, Farooqi AA.	Adv Exp Med Biol. 2019;1152:271-281. doi: 10.1007/978-3-030-20301-6_14.	Tabassum S	Adv Exp Med Biol	2019		10.1007/978-3-030-20301-6_14
36385374	Intracellular angiopoietin-1 promotes TKI-resistance via activation of JAK/STAT5 pathway in chronic myeloid leukemia	Ma D, Liu P, Hu C, Zhou Z, Wang P, Wang Y, Zhang Y, Ran Y, Li P, Zhao J, Wang J, Zhang C, Tang L.	Oncogene. 2023 Jan;42(2):124-137. doi: 10.1038/s41388-022-02536-y. Epub 2022 Nov 17.	Ma D	Oncogene	2023		10.1038/s41388-022-02536-y
34607102	Emerging roles of suppressor of cytokine signaling 3 in human cancers	Dai L, Li Z, Tao Y, Liang W, Hu W, Zhou S, Fu X, Wang X.	Biomed Pharmacother. 2021 Dec;144:112262. doi: 10.1016/j.biopha.2021.112262. Epub 2021 Oct 1.	Dai L	Biomed Pharmacother	2021		10.1016/j.biopha.2021.112262
24766055	Janus kinase inhibitors for the treatment of myeloproliferative neoplasms	Rosenthal A, Mesa RA.	Expert Opin Pharmacother. 2014 Jun;15(9):1265-76. doi: 10.1517/14656566.2014.913024. Epub 2014 Apr 25.	Rosenthal A	Expert Opin Pharmacother	2014		10.1517/14656566.2014.913024
20930946	Over-expression of CKS1B activates both MEK/ERK and JAK/STAT3 signaling pathways and promotes myeloma cell drug-resistance	Shi L, Wang S, Zangari M, Xu H, Cao TM, Xu C, Wu Y, Xiao F, Liu Y, Yang Y, Salama M, Li G, Tricot G, Zhan F.	Oncotarget. 2010 May;1(1):22-33. doi: 10.18632/oncotarget.105.	Shi L	Oncotarget	2010	PMC2949973	10.18632/oncotarget.105
25115238	Unmet needs in the treatment of psoriasis	Kragballe K, van de Kerkhof PC, Gordon KB.	Eur J Dermatol. 2014 Sep-Oct;24(5):523-32. doi: 10.1684/ejd.2014.2403.	Kragballe K	Eur J Dermatol	2014		10.1684/ejd.2014.2403
26421979	Growth hormone signaling pathways	Carter-Su C, Schwartz J, Argetsinger LS.	Growth Horm IGF Res. 2016 Jun;28:11-5. doi: 10.1016/j.ghir.2015.09.002. Epub 2015 Sep 10.	Carter-Su C	Growth Horm IGF Res	2016	PMC7644140	10.1016/j.ghir.2015.09.002
34415330	JAK/STAT of all trades: linking inflammation with cancer development, tumor progression and therapy resistance	Sabaawy HE, Ryan BM, Khiabanian H, Pine SR.	Carcinogenesis. 2021 Dec 31;42(12):1411-1419. doi: 10.1093/carcin/bgab075.	Sabaawy HE	Carcinogenesis	2021	PMC8727737	10.1093/carcin/bgab075
32552501	Is tofacitinib a game-changing drug for ulcerative colitis?	Magro F, Estevinho MM.	United European Gastroenterol J. 2020 Aug;8(7):755-763. doi: 10.1177/2050640620935732. Epub 2020 Jun 18.	Magro F	United European Gastroenterol J	2020	PMC7435001	10.1177/2050640620935732
36103628	Troxerutin attenuates insulin resistance via pancreatic IL-22/JAK1/STAT3 signaling activation in dihydrotestosterone-induced polycystic ovary syndrome rats	Gao Z, Wang G, Ma X, Tan H, Zhang C, Yin X, Suo F, Yao R, Yan X.	Am J Physiol Endocrinol Metab. 2022 Nov 1;323(5):E405-E417. doi: 10.1152/ajpendo.00150.2022. Epub 2022 Sep 14.	Gao Z	Am J Physiol Endocrinol Metab	2022		10.1152/ajpendo.00150.2022
32629176	TROY signals through JAK1-STAT3 to promote glioblastoma cell migration and resistance	Ding Z, Kloss JM, Tuncali S, Tran NL, Loftus JC.	Neoplasia. 2020 Sep;22(9):352-364. doi: 10.1016/j.neo.2020.06.005. Epub 2020 Jul 3.	Ding Z	Neoplasia	2020	PMC7338993	10.1016/j.neo.2020.06.005
28794431	Macrophage JAK2 deficiency protects against high-fat diet-induced inflammation	Desai HR, Sivasubramaniyam T, Revelo XS, Schroer SA, Luk CT, Rikkala PR, Metherel AH, Dodington DW, Park YJ, Kim MJ, Rapps JA, Besla R, Robbins CS, Wagner KU, Bazinet RP, Winer DA, Woo M.	Sci Rep. 2017 Aug 9;7(1):7653. doi: 10.1038/s41598-017-07923-0.	Desai HR	Sci Rep	2017	PMC5550513	10.1038/s41598-017-07923-0
20809224	Targeted signal transduction therapies in myeloid malignancies	Scott E, Hexner E, Perl A, Carroll M.	Curr Oncol Rep. 2010 Nov;12(6):358-65. doi: 10.1007/s11912-010-0126-z.	Scott E	Curr Oncol Rep	2010		10.1007/s11912-010-0126-z
28804127	Discovery of novel drug sensitivities in T-PLL by high-throughput ex vivo drug testing and mutation profiling	Andersson EI, Pützer S, Yadav B, Dufva O, Khan S, He L, Sellner L, Schrader A, Crispatzu G, Oleś M, Zhang H, Adnan-Awad S, Lagström S, Bellanger D, Mpindi JP, Eldfors S, Pemovska T, Pietarinen P, Lauhio A, Tomska K, Cuesta-Mateos C, Faber E, Koschmieder S, Brümmendorf TH, Kytölä S, Savolainen ER, Siitonen T, Ellonen P, Kallioniemi O, Wennerberg K, Ding W, Stern MH, Huber W, Anders S, Tang J, Aitt…	Leukemia. 2018 Mar;32(3):774-787. doi: 10.1038/leu.2017.252. Epub 2017 Aug 14.	Andersson EI	Leukemia	2018		10.1038/leu.2017.252
29917141	Tumor CDKN2A-Associated JAK2 Loss and Susceptibility to Immunotherapy Resistance	Horn S, Leonardelli S, Sucker A, Schadendorf D, Griewank KG, Paschen A.	J Natl Cancer Inst. 2018 Jun 1;110(6):677-681. doi: 10.1093/jnci/djx271.	Horn S	J Natl Cancer Inst	2018		10.1093/jnci/djx271
31912690	STAT3 signaling pathway in drug-resistant bladder cancer cell line	Lei T, Zhou S, Meng Q, Zhang M.	J Biol Regul Homeost Agents. 2019 Sep-Oct;33(5):1347-1357. doi: 10.23812/19-68-A.	Lei T	J Biol Regul Homeost Agents	2019		10.23812/19-68-A
36238467	PRL/PRLR Can Promote Insulin Resistance by Activating the JAK2/STAT5 Signaling Pathway	Wang PY, Jin CC, Liu C, Zhao ZJ, Yang HY.	Comput Math Methods Med. 2022 Oct 4;2022:1456187. doi: 10.1155/2022/1456187. eCollection 2022.	Wang PY	Comput Math Methods Med	2022	PMC9553348	10.1155/2022/1456187
32902936	MHY2013 Modulates Age-related Inflammation and Insulin Resistance by Suppressing the Akt/FOXO1/IL-1β Axis and MAPK-mediated NF-κB Signaling in Aged Rat Liver	Cho MJ, Kim DH, Ha S, Bang E, Jung HJ, Moon HR, Chung HY.	Appl Immunohistochem Mol Morphol. 2020 Sep;28(8):579-592. doi: 10.1097/PAI.0000000000000782.	Cho MJ	Appl Immunohistochem Mol Morphol	2020		10.1097/PAI.0000000000000782
22339244	Targeting JAK2 in the therapy of myeloproliferative neoplasms	Reddy MM, Deshpande A, Sattler M.	Expert Opin Ther Targets. 2012 Mar;16(3):313-24. doi: 10.1517/14728222.2012.662956. Epub 2012 Feb 17.	Reddy MM	Expert Opin Ther Targets	2012	PMC4051134	10.1517/14728222.2012.662956
34116927	Acylglycerol kinase promotes paclitaxel resistance in nasopharyngeal carcinoma cells by regulating FOXM1 via the JAK2/STAT3 pathway	Zhao C, Chen HY, Zhao F, Feng HJ, Su JP.	Cytokine. 2021 Dec;148:155595. doi: 10.1016/j.cyto.2021.155595. Epub 2021 Jun 8.	Zhao C	Cytokine	2021		10.1016/j.cyto.2021.155595
27830501	Vitamin A Transport and Cell Signaling by the Retinol-Binding Protein Receptor STRA6	Noy N.	Subcell Biochem. 2016;81:77-93. doi: 10.1007/978-94-024-0945-1_3.	Noy N	Subcell Biochem	2016		10.1007/978-94-024-0945-1_3
24830942	Combination of PIM and JAK2 inhibitors synergistically suppresses MPN cell proliferation and overcomes drug resistance	Huang SM, Wang A, Greco R, Li Z, Barberis C, Tabart M, Patel V, Schio L, Hurley R, Chen B, Cheng H, Lengauer C, Pollard J, Watters J, Garcia-Echeverria C, Wiederschain D, Adrian F, Zhang J.	Oncotarget. 2014 May 30;5(10):3362-74. doi: 10.18632/oncotarget.1951.	Huang SM	Oncotarget	2014	PMC4102815	10.18632/oncotarget.1951
35159191	Targeting the gp130/STAT3 Axis Attenuates Tumor Microenvironment Mediated Chemoresistance in Group 3 Medulloblastoma Cells	Sreenivasan L, Li LV, Leclair P, Lim CJ.	Cells. 2022 Jan 23;11(3):381. doi: 10.3390/cells11030381.	Sreenivasan L	Cells	2022	PMC8834329	10.3390/cells11030381
31730866	Inhibition of JAK-STAT and NF-κB signalling systems could be a novel therapeutic target against insulin resistance and type 2 diabetes	Bako HY, Ibrahim MA, Isah MS, Ibrahim S.	Life Sci. 2019 Dec 15;239:117045. doi: 10.1016/j.lfs.2019.117045. Epub 2019 Nov 12.	Bako HY	Life Sci	2019		10.1016/j.lfs.2019.117045
23579487	Cellular insulin resistance disrupts leptin-mediated control of neuronal signaling and transcription	Nazarians-Armavil A, Menchella JA, Belsham DD.	Mol Endocrinol. 2013 Jun;27(6):990-1003. doi: 10.1210/me.2012-1338. Epub 2013 Apr 11.	Nazarians-Armavil A	Mol Endocrinol	2013	PMC5415275	10.1210/me.2012-1338
33128383	Notoginsenoside R1 counteracts mesenchymal stem cell-evoked oncogenesis and doxorubicin resistance in osteosarcoma cells by blocking IL-6 secretion-induced JAK2/STAT3 signaling	Lu M, Xie K, Lu X, Lu L, Shi Y, Tang Y.	Invest New Drugs. 2021 Apr;39(2):416-425. doi: 10.1007/s10637-020-01027-9. Epub 2020 Oct 30.	Lu M	Invest New Drugs	2021		10.1007/s10637-020-01027-9
34102191	SWIM domain protein ZSWIM4 is required for JAK2 inhibition resistance in breast cancer	Gong K, Song K, Zhu Z, Xiang Q, Wang K, Shi J.	Life Sci. 2021 Aug 15;279:119696. doi: 10.1016/j.lfs.2021.119696. Epub 2021 Jun 5.	Gong K	Life Sci	2021		10.1016/j.lfs.2021.119696
28842216	Egr2 enhances insulin resistance via JAK2/STAT3/SOCS-1 pathway in HepG2 cells treated with palmitate	Lu L, Ye X, Yao Q, Lu A, Zhao Z, Ding Y, Meng C, Yu W, Du Y, Cheng J.	Gen Comp Endocrinol. 2018 May 1;260:25-31. doi: 10.1016/j.ygcen.2017.08.023. Epub 2017 Aug 24.	Lu L	Gen Comp Endocrinol	2018		10.1016/j.ygcen.2017.08.023
29662190	Autocrine activation of JAK2 by IL-11 promotes platinum drug resistance	Zhou W, Sun W, Yung MMH, Dai S, Cai Y, Chen CW, Meng Y, Lee JB, Braisted JC, Xu Y, Southall NT, Shinn P, Huang X, Song Z, Chen X, Kai Y, Cai X, Li Z, Hao Q, Cheung ANY, Ngan HYS, Liu SS, Barak S, Hao J, Dai Z, Tzatsos A, Peng W, Pei H, Han Z, Chan DW, Zheng W, Zhu W.	Oncogene. 2018 Jul;37(29):3981-3997. doi: 10.1038/s41388-018-0238-8. Epub 2018 Apr 17.	Zhou W	Oncogene	2018	PMC6054535	10.1038/s41388-018-0238-8
33829354	FGFR leads to sustained activation of STAT3 to mediate resistance to EGFR-TKIs treatment	Song X, Tang W, Peng H, Qi X, Li J.	Invest New Drugs. 2021 Oct;39(5):1201-1212. doi: 10.1007/s10637-021-01061-1. Epub 2021 Apr 7.	Song X	Invest New Drugs	2021		10.1007/s10637-021-01061-1
29565447	CAFs enhance paclitaxel resistance by inducing EMT through the IL‑6/JAK2/STAT3 pathway	Wang L, Zhang F, Cui JY, Chen L, Chen YT, Liu BW.	Oncol Rep. 2018 May;39(5):2081-2090. doi: 10.3892/or.2018.6311. Epub 2018 Mar 14.	Wang L	Oncol Rep	2018	PMC5928760	10.3892/or.2018.6311
24531222	Adipocyte-specific deficiency of Janus kinase (JAK) 2 in mice impairs lipolysis and increases body weight, and leads to insulin resistance with ageing	Shi SY, Luk CT, Brunt JJ, Sivasubramaniyam T, Lu SY, Schroer SA, Woo M.	Diabetologia. 2014 May;57(5):1016-26. doi: 10.1007/s00125-014-3185-0. Epub 2014 Feb 16.	Shi SY	Diabetologia	2014		10.1007/s00125-014-3185-0
34278452	Banxia xiexin decoction affects drug sensitivity in gastric cancer cells by regulating MGMT expression via IL‑6/JAK/STAT3‑mediated PD‑L1 activity	Feng X, Xue F, He G, Ni Q, Huang S.	Int J Mol Med. 2021 Aug;48(2):165. doi: 10.3892/ijmm.2021.4998. Epub 2021 Jul 19.	Feng X	Int J Mol Med	2021	PMC8262654	10.3892/ijmm.2021.4998
26976243	Hepatic Oncostatin M Receptor β Regulates Obesity-Induced Steatosis and Insulin Resistance	Luo P, Wang PX, Li ZZ, Zhang XJ, Jiang X, Gong J, Qin JJ, Guo J, Zhu X, Yang S, Li H.	Am J Pathol. 2016 May;186(5):1278-92. doi: 10.1016/j.ajpath.2015.12.028. Epub 2016 Mar 11.	Luo P	Am J Pathol	2016		10.1016/j.ajpath.2015.12.028
22421457	[New therapeutic targets in psoriatic arthritis]	Montilla Morales C, Gómez-Castro S, Sánchez M, López R, Hidalgo C, Del Pino-Montes J.	Reumatol Clin. 2012 Mar;8 Suppl 1:S15-9. doi: 10.1016/j.reuma.2012.01.003. Epub 2012 Mar 14.	Montilla Morales C	Reumatol Clin	2012		10.1016/j.reuma.2012.01.003
22547687	Phosphoproteomic analysis of leukemia cells under basal and drug-treated conditions identifies markers of kinase pathway activation and mechanisms of resistance	Alcolea MP, Casado P, Rodríguez-Prados JC, Vanhaesebroeck B, Cutillas PR.	Mol Cell Proteomics. 2012 Aug;11(8):453-66. doi: 10.1074/mcp.M112.017483. Epub 2012 Apr 29.	Alcolea MP	Mol Cell Proteomics	2012	PMC3412974	10.1074/mcp.M112.017483
31393852	Adipocyte JAK2 mediates spontaneous metabolic liver disease and hepatocellular carcinoma	Corbit KC, Wilson CG, Lowe D, Tran JL, Vera NB, Clasquin M, Mattis AN, Weiss EJ.	JCI Insight. 2019 Aug 8;5(17):e131310. doi: 10.1172/jci.insight.131310.	Corbit KC	JCI Insight	2019	PMC6777921	10.1172/jci.insight.131310
21782034	Signaling by vitamin A and retinol-binding protein in regulation of insulin responses and lipid homeostasis	Berry DC, Noy N.	Biochim Biophys Acta. 2012 Jan;1821(1):168-76. doi: 10.1016/j.bbalip.2011.07.002. Epub 2011 Jul 12.	Berry DC	Biochim Biophys Acta	2012	PMC3204314	10.1016/j.bbalip.2011.07.002
36790391	Activation of the JAK/STAT Pathway Leads to BRAF Inhibitor Resistance in BRAFV600E Positive Thyroid Carcinoma	Limberg J, Egan CE, Gray KD, Singh M, Loewenstein Z, Yang Y, Riascos MC, Al Asadi H, Safe P, El Eshaky S, Liang H, Ullmann TM, Wang W, Li W, Zhang T, Xiang J, Stefanova D, Jin MM, Zarnegar R, Fahey TJ, Min IM.	Mol Cancer Res. 2023 May 1;21(5):397-410. doi: 10.1158/1541-7786.MCR-21-0832.	Limberg J	Mol Cancer Res	2023	PMC10159921	10.1158/1541-7786.MCR-21-0832
23349007	Primary myelofibrosis: 2013 update on diagnosis, risk-stratification, and management	Tefferi A.	Am J Hematol. 2013 Feb;88(2):141-50. doi: 10.1002/ajh.23384.	Tefferi A	Am J Hematol	2013		10.1002/ajh.23384
28720093	Solanum nigrum Unripe fruit fraction attenuates Adriamycin resistance by down-regulating multi-drug resistance protein (Mdr)-1 through Jak-STAT pathway	Jagadeeshan S, David D, Jisha S, Manjula S, Asha Nair S.	BMC Complement Altern Med. 2017 Jul 18;17(1):370. doi: 10.1186/s12906-017-1872-3.	Jagadeeshan S	BMC Complement Altern Med	2017	PMC5516375	10.1186/s12906-017-1872-3
31464090	RIG-I promotes IFN/JAK2 expression and the endoplasmic reticulum stress response to inhibit chemoradiation resistance in nasopharyngeal carcinoma	Jing D, Zhou W, Shen L, Zhang Q, Xie WT, Shen E, Li Z, Shen LF, Sun LQ.	Cancer Med. 2019 Oct;8(14):6344-6357. doi: 10.1002/cam4.2501. Epub 2019 Aug 28.	Jing D	Cancer Med	2019	PMC6797570	10.1002/cam4.2501
26492433	Management of polycythaemia vera: a critical review of current data	McMullin MF, Wilkins BS, Harrison CN.	Br J Haematol. 2016 Feb;172(3):337-49. doi: 10.1111/bjh.13812. Epub 2015 Oct 22.	McMullin MF	Br J Haematol	2016		10.1111/bjh.13812
24524340	Therapeutic options for patients with polycythemia vera and essential thrombocythemia refractory/resistant to hydroxyurea	Sever M, Newberry KJ, Verstovsek S.	Leuk Lymphoma. 2014 Dec;55(12):2685-90. doi: 10.3109/10428194.2014.893310. Epub 2014 Mar 17.	Sever M	Leuk Lymphoma	2014	PMC4835800	10.3109/10428194.2014.893310
32532922	Loss of ZIP facilitates JAK2-STAT3 activation in tamoxifen-resistant breast cancer	Zhu N, Zhang J, Du Y, Qin X, Miao R, Nan J, Chen X, Sun J, Zhao R, Zhang X, Shi L, Li X, Lin Y, Wei W, Mao A, Zhang Z, Stark GR, Wang Y, Yang J.	Proc Natl Acad Sci U S A. 2020 Jun 30;117(26):15047-15054. doi: 10.1073/pnas.1910278117. Epub 2020 Jun 12.	Zhu N	Proc Natl Acad Sci U S A	2020	PMC7334450	10.1073/pnas.1910278117
25065853	Drug resistance via feedback activation of Stat3 in oncogene-addicted cancer cells	Lee HJ, Zhuang G, Cao Y, Du P, Kim HJ, Settleman J.	Cancer Cell. 2014 Aug 11;26(2):207-21. doi: 10.1016/j.ccr.2014.05.019. Epub 2014 Jul 24.	Lee HJ	Cancer Cell	2014		10.1016/j.ccr.2014.05.019
36343203	Novel studies on Drosophila melanogaster model reveal the roles of JNK-Jak/STAT axis and intestinal microbiota in insulin resistance	Meng Q, Xu Y, Li Y, Wang Y.	J Drug Target. 2023 Mar;31(3):261-268. doi: 10.1080/1061186X.2022.2144869. Epub 2022 Nov 10.	Meng Q	J Drug Target	2023		10.1080/1061186X.2022.2144869
31611552	CCL2 promotes macrophages-associated chemoresistance via MCPIP1 dual catalytic activities in multiple myeloma	Xu R, Li Y, Yan H, Zhang E, Huang X, Chen Q, Chen J, Qu J, Liu Y, He J, Yi Q, Cai Z.	Cell Death Dis. 2019 Oct 14;10(10):781. doi: 10.1038/s41419-019-2012-4.	Xu R	Cell Death Dis	2019	PMC6791869	10.1038/s41419-019-2012-4
26360705	Inhibition of JAK2 Reverses Paclitaxel Resistance in Human Ovarian Cancer Cells	Xu Y, Zhang J, Wu J, Zhong S, Li H.	Int J Gynecol Cancer. 2015 Nov;25(9):1557-64. doi: 10.1097/IGC.0000000000000550.	Xu Y	Int J Gynecol Cancer	2015		10.1097/IGC.0000000000000550
32127173	Upregulation of IL-4 signaling contributes to aerobic exercise-induced insulin sensitivity	Chen Z, Qin X, Zhang X, Liu B, Chen M.	Biochem Biophys Res Commun. 2020 May 7;525(3):662-667. doi: 10.1016/j.bbrc.2020.02.103. Epub 2020 Feb 29.	Chen Z	Biochem Biophys Res Commun	2020		10.1016/j.bbrc.2020.02.103
36327541	The duality of STAT2 mediated type I interferon signaling in the tumor microenvironment and chemoresistance	Canar J, Darling K, Dadey R, Gamero AM.	Cytokine. 2023 Jan;161:156081. doi: 10.1016/j.cyto.2022.156081. Epub 2022 Oct 31.	Canar J	Cytokine	2023	PMC9720715	10.1016/j.cyto.2022.156081
30678647	Overcoming acquired resistance to HSP90 inhibition by targeting JAK-STAT signalling in triple-negative breast cancer	Mumin NH, Drobnitzky N, Patel A, Lourenco LM, Cahill FF, Jiang Y, Kong A, Ryan AJ.	BMC Cancer. 2019 Jan 24;19(1):102. doi: 10.1186/s12885-019-5295-z.	Mumin NH	BMC Cancer	2019	PMC6345040	10.1186/s12885-019-5295-z
25684945	Overexpression of B7-H3 augments anti-apoptosis of colorectal cancer cells by Jak2-STAT3	Zhang T, Jiang B, Zou ST, Liu F, Hua D.	World J Gastroenterol. 2015 Feb 14;21(6):1804-13. doi: 10.3748/wjg.v21.i6.1804.	Zhang T	World J Gastroenterol	2015	PMC4323456	10.3748/wjg.v21.i6.1804
27474203	JAK-mediated autophagy regulates stemness and cell survival in cisplatin resistant bladder cancer cells	Ojha R, Singh SK, Bhattacharyya S.	Biochim Biophys Acta. 2016 Nov;1860(11 Pt A):2484-2497. doi: 10.1016/j.bbagen.2016.07.021. Epub 2016 Jul 27.	Ojha R	Biochim Biophys Acta	2016		10.1016/j.bbagen.2016.07.021
28742207	SOCS3 overexpression enhances ADM resistance in bladder cancer T24 cells	Li MZ, Lai DH, Zhao HB, Chen Z, Huang QX, Situ J.	Eur Rev Med Pharmacol Sci. 2017 Jul;21(13):3005-3011.	Li MZ	Eur Rev Med Pharmacol Sci	2017
34626199	JAK2 regulates paclitaxel resistance in triple negative breast cancers	Han J, Yun J, Quan M, Kang W, Jung JG, Heo W, Li S, Lee KJ, Son HY, Kim JH, Choi J, Noh DY, Na D, Ryu HS, Lee C, Kim JI, Moon HG.	J Mol Med (Berl). 2021 Dec;99(12):1783-1795. doi: 10.1007/s00109-021-02138-3. Epub 2021 Oct 9.	Han J	J Mol Med (Berl)	2021		10.1007/s00109-021-02138-3
34322995	Inhibition of Janus Kinase 1 synergizes docetaxel sensitivity in prostate cancer cells	Nalairndran G, Chung I, Abdul Razack AH, Chung FF, Hii LW, Lim WM, Looi CK, Mai CW, Leong CO.	J Cell Mol Med. 2021 Sep;25(17):8187-8200. doi: 10.1111/jcmm.16684. Epub 2021 Jul 28.	Nalairndran G	J Cell Mol Med	2021	PMC8419172	10.1111/jcmm.16684
20814956	Protein tyrosine phosphatase 1B inhibitors: a molecular level legitimate approach for the management of diabetes mellitus	Thareja S, Aggarwal S, Bhardwaj TR, Kumar M.	Med Res Rev. 2012 May;32(3):459-517. doi: 10.1002/med.20219. Epub 2010 Sep 2.	Thareja S	Med Res Rev	2012		10.1002/med.20219
34423038	Effect of MiR-210 on the Chemosensitivity of Breast Cancer by Regulating JAK-STAT Signaling Pathway	Xing Z, Wang X, Liu J, Liu G, Zhang M, Feng K, Wang X.	Biomed Res Int. 2021 Aug 11;2021:7703159. doi: 10.1155/2021/7703159. eCollection 2021.	Xing Z	Biomed Res Int	2021	PMC8373480	10.1155/2021/7703159
20717042	The potential adverse role of leptin resistance in nonalcoholic fatty liver disease: a hypothesis based on critical review of the literature	Polyzos SA, Kountouras J, Zavos C, Deretzi G.	J Clin Gastroenterol. 2011 Jan;45(1):50-4. doi: 10.1097/MCG.0b013e3181ec5c66.	Polyzos SA	J Clin Gastroenterol	2011		10.1097/MCG.0b013e3181ec5c66
25352124	Cooperating JAK1 and JAK3 mutants increase resistance to JAK inhibitors	Springuel L, Hornakova T, Losdyck E, Lambert F, Leroy E, Constantinescu SN, Flex E, Tartaglia M, Knoops L, Renauld JC.	Blood. 2014 Dec 18;124(26):3924-31. doi: 10.1182/blood-2014-05-576652. Epub 2014 Oct 28.	Springuel L	Blood	2014		10.1182/blood-2014-05-576652
28194444	Adipocyte JAK2 mediates growth hormone-induced hepatic insulin resistance	Corbit KC, Camporez JPG, Tran JL, Wilson CG, Lowe DA, Nordstrom SM, Ganeshan K, Perry RJ, Shulman GI, Jurczak MJ, Weiss EJ.	JCI Insight. 2017 Feb 9;2(3):e91001. doi: 10.1172/jci.insight.91001.	Corbit KC	JCI Insight	2017	PMC5291741	10.1172/jci.insight.91001
33799705	TYK2 Promoter Variant Is Associated with Impaired Insulin Secretion and Lower Insulin Resistance in Japanese Type 2 Diabetes Patients	Mori H, Takahashi H, Mine K, Higashimoto K, Inoue K, Kojima M, Kuroki S, Eguchi T, Ono Y, Inuzuka S, Soejima H, Nagafuchi S, Anzai K.	Genes (Basel). 2021 Mar 11;12(3):400. doi: 10.3390/genes12030400.	Mori H	Genes (Basel)	2021	PMC7999758	10.3390/genes12030400
35269562	JAK2-Mediated Phosphorylation of Stress-Induced Phosphoprotein-1 (STIP1) in Human Cells	Chao A, Liao MJ, Chen SH, Lee YS, Tsai CN, Lin CY, Tsai CL.	Int J Mol Sci. 2022 Feb 22;23(5):2420. doi: 10.3390/ijms23052420.	Chao A	Int J Mol Sci	2022	PMC8910420	10.3390/ijms23052420
28669723	The JAK2 inhibitors CEP-33779 and NVP-BSK805 have high P-gp inhibitory activity and sensitize drug-resistant cancer cells to vincristine	Cheon JH, Kim KS, Yadav DK, Kim M, Kim HS, Yoon S.	Biochem Biophys Res Commun. 2017 Sep 2;490(4):1176-1182. doi: 10.1016/j.bbrc.2017.06.178. Epub 2017 Jun 29.	Cheon JH	Biochem Biophys Res Commun	2017		10.1016/j.bbrc.2017.06.178
29690750	Cancer-Associated Fibroblasts Promote the Chemo-resistance in Gastric Cancer through Secreting IL-11 Targeting JAK/STAT3/Bcl2 Pathway	Ma J, Song X, Xu X, Mou Y.	Cancer Res Treat. 2019 Jan;51(1):194-210. doi: 10.4143/crt.2018.031. Epub 2018 Apr 20.	Ma J	Cancer Res Treat	2019	PMC6333970	10.4143/crt.2018.031
33416163	Zoledronic acid re‑sensitises gefitinib‑resistant lung cancer cells by inhibiting the JAK/STAT3 signalling pathway and reversing epithelial‑mesenchymal transition	Yang X, Gao Y, Liu Q, Wan L, Liu H, Bian W, Du Y, Huang C.	Oncol Rep. 2021 Feb;45(2):459-468. doi: 10.3892/or.2020.7881. Epub 2020 Dec 3.	Yang X	Oncol Rep	2021	PMC7757092	10.3892/or.2020.7881
34358862	Intrauterine hyperglycemia induces liver inflammation in mouse male offspring	Dong X, Lin D, Sheng J, Xie Y.	Int Immunopharmacol. 2021 Oct;99:107974. doi: 10.1016/j.intimp.2021.107974. Epub 2021 Aug 3.	Dong X	Int Immunopharmacol	2021		10.1016/j.intimp.2021.107974
28528355	Increased retinol-free RBP4 contributes to insulin resistance in gestational diabetes mellitus	Chen Y, Lv P, Du M, Liang Z, Zhou M, Chen D.	Arch Gynecol Obstet. 2017 Jul;296(1):53-61. doi: 10.1007/s00404-017-4378-9. Epub 2017 May 20.	Chen Y	Arch Gynecol Obstet	2017		10.1007/s00404-017-4378-9
27861596	PD-L1 Status in Refractory Lymphomas	Vranic S, Ghosh N, Kimbrough J, Bilalovic N, Bender R, Arguello D, Veloso Y, Dizdarevic A, Gatalica Z.	PLoS One. 2016 Nov 18;11(11):e0166266. doi: 10.1371/journal.pone.0166266. eCollection 2016.	Vranic S	PLoS One	2016	PMC5115714	10.1371/journal.pone.0166266
28561041	Acquired IFNγ resistance impairs anti-tumor immunity and gives rise to T-cell-resistant melanoma lesions	Sucker A, Zhao F, Pieper N, Heeke C, Maltaner R, Stadtler N, Real B, Bielefeld N, Howe S, Weide B, Gutzmer R, Utikal J, Loquai C, Gogas H, Klein-Hitpass L, Zeschnigk M, Westendorf AM, Trilling M, Horn S, Schilling B, Schadendorf D, Griewank KG, Paschen A.	Nat Commun. 2017 May 31;8:15440. doi: 10.1038/ncomms15440.	Sucker A	Nat Commun	2017	PMC5460020	10.1038/ncomms15440
27003603	Loss of P53 Function Activates JAK2-STAT3 Signaling to Promote Pancreatic Tumor Growth, Stroma Modification, and Gemcitabine Resistance in Mice and Is Associated With Patient Survival	Wörmann SM, Song L, Ai J, Diakopoulos KN, Kurkowski MU, Görgülü K, Ruess D, Campbell A, Doglioni C, Jodrell D, Neesse A, Demir IE, Karpathaki AP, Barenboim M, Hagemann T, Rose-John S, Sansom O, Schmid RM, Protti MP, Lesina M, Algül H.	Gastroenterology. 2016 Jul;151(1):180-193.e12. doi: 10.1053/j.gastro.2016.03.010. Epub 2016 Mar 19.	Wörmann SM	Gastroenterology	2016		10.1053/j.gastro.2016.03.010
33042272	Truncated HDAC9 identified by integrated genome-wide screen as the key modulator for paclitaxel resistance in triple-negative breast cancer	Lian B, Pei YC, Jiang YZ, Xue MZ, Li DQ, Li XG, Zheng YZ, Liu XY, Qiao F, Sun WL, Ling H, He M, Yao L, Hu X, Shao ZM.	Theranostics. 2020 Sep 2;10(24):11092-11109. doi: 10.7150/thno.44997. eCollection 2020.	Lian B	Theranostics	2020	PMC7532680	10.7150/thno.44997
35562984	JAK2 Inhibitor, Fedratinib, Inhibits P-gp Activity and Co-Treatment Induces Cytotoxicity in Antimitotic Drug-Treated P-gp Overexpressing Resistant KBV20C Cancer Cells	Oh Y, Lee JS, Lee JS, Park JH, Kim HS, Yoon S.	Int J Mol Sci. 2022 Apr 21;23(9):4597. doi: 10.3390/ijms23094597.	Oh Y	Int J Mol Sci	2022	PMC9100550	10.3390/ijms23094597
21693757	Kill one bird with two stones: potential efficacy of BCR-ABL and autophagy inhibition in CML	Helgason GV, Karvela M, Holyoake TL.	Blood. 2011 Aug 25;118(8):2035-43. doi: 10.1182/blood-2011-01-330621. Epub 2011 Jun 21.	Helgason GV	Blood	2011		10.1182/blood-2011-01-330621
28831147	How Does the L884P Mutation Confer Resistance to Type-II Inhibitors of JAK2 Kinase: A Comprehensive Molecular Modeling Study	Kong X, Sun H, Pan P, Li D, Zhu F, Chang S, Xu L, Li Y, Hou T.	Sci Rep. 2017 Aug 22;7(1):9088. doi: 10.1038/s41598-017-09586-3.	Kong X	Sci Rep	2017	PMC5567357	10.1038/s41598-017-09586-3
25057499	Hepatic stellate cell coculture enables sorafenib resistance in Huh7 cells through HGF/c-Met/Akt and Jak2/Stat3 pathways	Chen W, Wu J, Shi H, Wang Z, Zhang G, Cao Y, Jiang C, Ding Y.	Biomed Res Int. 2014;2014:764981. doi: 10.1155/2014/764981. Epub 2014 Jun 25.	Chen W	Biomed Res Int	2014	PMC4095710	10.1155/2014/764981
34571866	A Novel Monoclonal Antibody Targeting Cancer-Specific Plectin Has Potent Antitumor Activity in Ovarian Cancer	Perez SM, Dimastromatteo J, Landen CN Jr, Kelly KA.	Cells. 2021 Aug 27;10(9):2218. doi: 10.3390/cells10092218.	Perez SM	Cells	2021	PMC8466582	10.3390/cells10092218
35027136	The structures of two polysaccharides from Angelica sinensis and their effects on hepatic insulin resistance through blocking RAGE	Liu W, Li Z, Feng C, Hu S, Yang X, Xiao K, Nong Q, Xiao Q, Wu K, Li XQ, Cao W.	Carbohydr Polym. 2022 Mar 15;280:119001. doi: 10.1016/j.carbpol.2021.119001. Epub 2021 Dec 13.	Liu W	Carbohydr Polym	2022		10.1016/j.carbpol.2021.119001
30072097	Interleukin-22 promotes triple negative breast cancer cells migration and paclitaxel resistance through JAK-STAT3/MAPKs/AKT signaling pathways	Wang S, Yao Y, Yao M, Fu P, Wang W.	Biochem Biophys Res Commun. 2018 Sep 10;503(3):1605-1609. doi: 10.1016/j.bbrc.2018.07.088. Epub 2018 Jul 23.	Wang S	Biochem Biophys Res Commun	2018		10.1016/j.bbrc.2018.07.088
24169539	Targeting PI3K, HER2 and the IL-8/JAK2 axis in metastatic breast cancer: Which combination makes the whole greater than the sum of its parts?	Britschgi A, Radimerski T, Bentires-Alj M.	Drug Resist Updat. 2013 Jul-Nov;16(3-5):68-72. doi: 10.1016/j.drup.2013.10.001. Epub 2013 Oct 10.	Britschgi A	Drug Resist Updat	2013		10.1016/j.drup.2013.10.001
30622051	MicroRNA-503-5p Inhibits the CD97-Mediated JAK2/STAT3 Pathway in Metastatic or Paclitaxel-Resistant Ovarian Cancer Cells	Park GB, Kim D.	Neoplasia. 2019 Feb;21(2):206-215. doi: 10.1016/j.neo.2018.12.005. Epub 2019 Jan 9.	Park GB	Neoplasia	2019	PMC6355618	10.1016/j.neo.2018.12.005
31235520	Bone marrow-derived mesenchymal stromal cells promote resistance to tyrosine kinase inhibitors in chronic myeloid leukemia via the IL-7/JAK1/STAT5 pathway	Zhang X, Tu H, Yang Y, Jiang X, Hu X, Luo Q, Li J.	J Biol Chem. 2019 Aug 9;294(32):12167-12179. doi: 10.1074/jbc.RA119.008037. Epub 2019 Jun 24.	Zhang X	J Biol Chem	2019	PMC6690703	10.1074/jbc.RA119.008037
33144092	Chemerin/CMKLR1 ameliorates nonalcoholic steatohepatitis by promoting autophagy and alleviating oxidative stress through the JAK2-STAT3 pathway	An X, Liu J, Li Y, Dou Z, Li N, Suo Y, Ma Y, Sun M, Tian Z, Xu L.	Peptides. 2021 Jan;135:170422. doi: 10.1016/j.peptides.2020.170422. Epub 2020 Nov 2.	An X	Peptides	2021		10.1016/j.peptides.2020.170422
32561533	Circulating Proteoglycan Endocan Mediates EGFR-Driven Progression of Non-Small Cell Lung Cancer	Yang YC, Pan KF, Lee WJ, Chang JH, Tan P, Gu CC, Chang WM, Yang SF, Hsiao M, Hua KT, Chien MH.	Cancer Res. 2020 Aug 15;80(16):3292-3304. doi: 10.1158/0008-5472.CAN-20-0005. Epub 2020 Jun 19.	Yang YC	Cancer Res	2020		10.1158/0008-5472.CAN-20-0005
33470903	GCSF deficiency attenuates nonalcoholic fatty liver disease through regulating GCSFR-SOCS3-JAK-STAT3 pathway and immune cells infiltration	Zhang Y, Zhou X, Liu P, Chen X, Zhang J, Zhang H, Li S, Chen Y, Song X, Wang J, Zeng H, Zhang X, Tang C, Yu C, Li Y, Xu C.	Am J Physiol Gastrointest Liver Physiol. 2021 Apr 1;320(4):G531-G542. doi: 10.1152/ajpgi.00342.2020. Epub 2021 Jan 20.	Zhang Y	Am J Physiol Gastrointest Liver Physiol	2021		10.1152/ajpgi.00342.2020
31599032	IL-7-Mediated IL-7R-JAK3/STAT5 signalling pathway contributes to chemotherapeutic sensitivity in non-small-cell lung cancer	Shi L, Xu Z, Yang Q, Huang Y, Gong Y, Wang F, Ke B.	Cell Prolif. 2019 Nov;52(6):e12699. doi: 10.1111/cpr.12699. Epub 2019 Oct 10.	Shi L	Cell Prolif	2019	PMC6869130	10.1111/cpr.12699
30830585	Mechanism of the JAK2/STAT3-CAV-1-NR2B signaling pathway in painful diabetic neuropathy	Li CD, Zhao JY, Chen JL, Lu JH, Zhang MB, Huang Q, Cao YN, Jia GL, Tao YX, Li J, Cao H.	Endocrine. 2019 Apr;64(1):55-66. doi: 10.1007/s12020-019-01880-6. Epub 2019 Mar 4.	Li CD	Endocrine	2019	PMC6453875	10.1007/s12020-019-01880-6
37202742	LncRNA-PVT1 was identified as a key regulator for TMZ resistance and STAT-related pathway in glioma	Chen Y, Ma F, Zhang Z, Guo Y, Shen H, Chen H.	BMC Cancer. 2023 May 18;23(1):455. doi: 10.1186/s12885-023-10937-9.	Chen Y	BMC Cancer	2023	PMC10197392	10.1186/s12885-023-10937-9
29396713	Efficacy and safety of ruxolitinib after and versus interferon use in the RESPONSE studies	Kiladjian JJ, Guglielmelli P, Griesshammer M, Saydam G, Masszi T, Durrant S, Passamonti F, Jones M, Zhen H, Li J, Gadbaw B, Perez Ronco J, Khan M, Verstovsek S.	Ann Hematol. 2018 Apr;97(4):617-627. doi: 10.1007/s00277-017-3225-1. Epub 2018 Feb 2.	Kiladjian JJ	Ann Hematol	2018		10.1007/s00277-017-3225-1
25485910	Mutations in G protein β subunits promote transformation and kinase inhibitor resistance	Yoda A, Adelmant G, Tamburini J, Chapuy B, Shindoh N, Yoda Y, Weigert O, Kopp N, Wu SC, Kim SS, Liu H, Tivey T, Christie AL, Elpek KG, Card J, Gritsman K, Gotlib J, Deininger MW, Makishima H, Turley SJ, Javidi-Sharifi N, Maciejewski JP, Jaiswal S, Ebert BL, Rodig SJ, Tyner JW, Marto JA, Weinstock DM, Lane AA.	Nat Med. 2015 Jan;21(1):71-5. doi: 10.1038/nm.3751. Epub 2014 Dec 8.	Yoda A	Nat Med	2015	PMC4289115	10.1038/nm.3751
32929154	Combined inhibition of JAK2-STAT3 and SMO-GLI1/tGLI1 pathways suppresses breast cancer stem cells, tumor growth, and metastasis	Doheny D, Sirkisoon S, Carpenter RL, Aguayo NR, Regua AT, Anguelov M, Manore SG, Arrigo A, Jalboush SA, Wong GL, Yu Y, Wagner CJ, Chan M, Ruiz J, Thomas A, Strowd R, Lin J, Lo HW.	Oncogene. 2020 Oct;39(42):6589-6605. doi: 10.1038/s41388-020-01454-1. Epub 2020 Sep 14.	Doheny D	Oncogene	2020	PMC7572897	10.1038/s41388-020-01454-1
21122157	Signal transducer and activator of transcription 3 activation up-regulates interleukin-6 autocrine production: a biochemical and genetic study of established cancer cell lines and clinical isolated human cancer cells	Huang WL, Yeh HH, Lin CC, Lai WW, Chang JY, Chang WT, Su WC.	Mol Cancer. 2010 Dec 2;9:309. doi: 10.1186/1476-4598-9-309.	Huang WL	Mol Cancer	2010	PMC3027602	10.1186/1476-4598-9-309
23043161	Constitutive STAT3 phosphorylation contributes to skeletal muscle insulin resistance in type 2 diabetes	Mashili F, Chibalin AV, Krook A, Zierath JR.	Diabetes. 2013 Feb;62(2):457-65. doi: 10.2337/db12-0337. Epub 2012 Oct 5.	Mashili F	Diabetes	2013	PMC3554355	10.2337/db12-0337
29550470	PPARγ alleviated hepatocyte steatosis through reducing SOCS3 by inhibiting JAK2/STAT3 pathway	Bi J, Sun K, Wu H, Chen X, Tang H, Mao J.	Biochem Biophys Res Commun. 2018 Apr 15;498(4):1037-1044. doi: 10.1016/j.bbrc.2018.03.110. Epub 2018 Mar 19.	Bi J	Biochem Biophys Res Commun	2018		10.1016/j.bbrc.2018.03.110
30301877	Loss of TNFAIP3 enhances MYD88(L265P)-driven signaling in non-Hodgkin lymphoma	Wenzl K, Manske MK, Sarangi V, Asmann YW, Greipp PT, Schoon HR, Braggio E, Maurer MJ, Feldman AL, Witzig TE, Slager SL, Ansell SM, Cerhan JR, Novak AJ.	Blood Cancer J. 2018 Oct 9;8(10):97. doi: 10.1038/s41408-018-0130-3.	Wenzl K	Blood Cancer J	2018	PMC6177394	10.1038/s41408-018-0130-3
28107546	Bone marrow stroma protects myeloma cells from cytotoxic damage via induction of the oncoprotein MUC1	Bar-Natan M, Stroopinsky D, Luptakova K, Coll MD, Apel A, Rajabi H, Pyzer AR, Palmer K, Reagan MR, Nahas MR, Karp Leaf R, Jain S, Arnason J, Ghobrial IM, Anderson KC, Kufe D, Rosenblatt J, Avigan D.	Br J Haematol. 2017 Mar;176(6):929-938. doi: 10.1111/bjh.14493. Epub 2017 Jan 20.	Bar-Natan M	Br J Haematol	2017	PMC5800979	10.1111/bjh.14493
28233182	Major Physiological Signaling Pathways in the Regulation of Cell Proliferation and Survival	Tang H, Xue G.	Handb Exp Pharmacol. 2018;249:13-30. doi: 10.1007/164_2017_4.	Tang H	Handb Exp Pharmacol	2018		10.1007/164_2017_4
32446385	Inhibition of JAK1/2 can overcome EGFR-TKI resistance in human NSCLC	Kim DM, Kim MJ, Moon JH, Lee EY, Hong JK, Lee S, Koh DI, Ryu YS, Kim SM, Jung SA, Shin JS, Kim J, Park YS, Hong SW, Lee SH, Jung J, Park SS, Kim DY, Kim EH, Jeong HR, Gong JH, Kim J, Chan Kim S, Yu HN, Ki SY, Kim TW, Jin DH.	Biochem Biophys Res Commun. 2020 Jun 18;527(1):305-310. doi: 10.1016/j.bbrc.2020.04.095. Epub 2020 May 11.	Kim DM	Biochem Biophys Res Commun	2020		10.1016/j.bbrc.2020.04.095
31937615	A Phase I Study of Ruxolitinib, Lenalidomide, and Steroids for Patients with Relapsed/Refractory Multiple Myeloma	Berenson JR, To J, Spektor TM, Martinez D, Turner C, Sanchez A, Ghermezi M, Eades BM, Swift RA, Schwartz G, Eshaghian S, Stampleman L, Moss RA, Lim S, Vescio R.	Clin Cancer Res. 2020 May 15;26(10):2346-2353. doi: 10.1158/1078-0432.CCR-19-1899. Epub 2020 Jan 14.	Berenson JR	Clin Cancer Res	2020		10.1158/1078-0432.CCR-19-1899
31841120	KIF20A promotes cellular malignant behavior and enhances resistance to chemotherapy in colorectal cancer through regulation of the JAK/STAT3 signaling pathway	Xiong M, Zhuang K, Luo Y, Lai Q, Luo X, Fang Y, Zhang Y, Li A, Liu S.	Aging (Albany NY). 2019 Dec 16;11(24):11905-11921. doi: 10.18632/aging.102505. Epub 2019 Dec 16.	Xiong M	Aging (Albany NY)	2019	PMC6949076	10.18632/aging.102505
28874440	Blocking gp130 signaling suppresses autotaxin expression in adipocytes and improves insulin sensitivity in diet-induced obesity	Sun S, Wang R, Song J, Guan M, Li N, Zhang X, Zhao Z, Zhang J.	J Lipid Res. 2017 Nov;58(11):2102-2113. doi: 10.1194/jlr.M075655. Epub 2017 Sep 5.	Sun S	J Lipid Res	2017	PMC5665664	10.1194/jlr.M075655
32318747	Targeting TJP1 attenuates cell-cell aggregation and modulates chemosensitivity against doxorubicin in leiomyosarcoma	Lee EY, Yu JY, Paek AR, Lee SH, Jang H, Cho SY, Kim JH, Kang HG, Yun T, Oh SE, Park SY, You HJ.	J Mol Med (Berl). 2020 May;98(5):761-773. doi: 10.1007/s00109-020-01909-8. Epub 2020 Apr 21.	Lee EY	J Mol Med (Berl)	2020		10.1007/s00109-020-01909-8
23123718	[Analysis of oncogenic signaling pathway induced by a myeloproliferative neoplasm-associated Janus kinase 2 (JAK2) V617F mutant]	Funakoshi-Tago M.	Yakugaku Zasshi. 2012;132(11):1267-72. doi: 10.1248/yakushi.12-00225.	Funakoshi-Tago M	Yakugaku Zasshi	2012		10.1248/yakushi.12-00225
33878452	Atezolizumab and blockade of LncRNA PVT1 attenuate cisplatin resistant ovarian cancer cells progression synergistically via JAK2/STAT3/PD-L1 pathway	Chen Y, Li F, Li D, Liu W, Zhang L.	Clin Immunol. 2021 Jun;227:108728. doi: 10.1016/j.clim.2021.108728. Epub 2021 Apr 17.	Chen Y	Clin Immunol	2021		10.1016/j.clim.2021.108728
22072733	Leflunomide induces apoptosis in fludarabine-resistant and clinically refractory CLL cells	Dietrich S, Krämer OH, Hahn E, Schäfer C, Giese T, Hess M, Tretter T, Rieger M, Hüllein J, Zenz T, Ho AD, Dreger P, Luft T.	Clin Cancer Res. 2012 Jan 15;18(2):417-31. doi: 10.1158/1078-0432.CCR-11-1049. Epub 2011 Nov 9.	Dietrich S	Clin Cancer Res	2012		10.1158/1078-0432.CCR-11-1049
28729401	JAK1/STAT3 Activation through a Proinflammatory Cytokine Pathway Leads to Resistance to Molecularly Targeted Therapy in Non-Small Cell Lung Cancer	Shien K, Papadimitrakopoulou VA, Ruder D, Behrens C, Shen L, Kalhor N, Song J, Lee JJ, Wang J, Tang X, Herbst RS, Toyooka S, Girard L, Minna JD, Kurie JM, Wistuba II, Izzo JG.	Mol Cancer Ther. 2017 Oct;16(10):2234-2245. doi: 10.1158/1535-7163.MCT-17-0148. Epub 2017 Jul 20.	Shien K	Mol Cancer Ther	2017	PMC5628136	10.1158/1535-7163.MCT-17-0148
34007050	MAPK-ERK is a central pathway in T-cell acute lymphoblastic leukemia that drives steroid resistance	van der Zwet JCG, Buijs-Gladdines JGCAM, Cordo' V, Debets DO, Smits WK, Chen Z, Dylus J, Zaman GJR, Altelaar M, Oshima K, Bornhauser B, Bourquin JP, Cools J, Ferrando AA, Vormoor J, Pieters R, Vormoor B, Meijerink JPP.	Leukemia. 2021 Dec;35(12):3394-3405. doi: 10.1038/s41375-021-01291-5. Epub 2021 May 18.	van der Zwet JCG	Leukemia	2021		10.1038/s41375-021-01291-5
33771682	Interleukin-6 reverses Adriamycin resistance in nasal NK/T-cell lymphoma via downregulation of ABCC4 and inactivation of the JAK2/STAT3/NF-κB/P65 pathway	Gao M, Liu L, Zhang X, Li Z, Zhang M.	Environ Toxicol Pharmacol. 2021 Jul;85:103639. doi: 10.1016/j.etap.2021.103639. Epub 2021 Mar 23.	Gao M	Environ Toxicol Pharmacol	2021		10.1016/j.etap.2021.103639
26700310	Potential crosstalk of the interleukin-6-heme oxygenase-1-dependent mechanism involved in resistance to lenalidomide in multiple myeloma cells	Wu W, Ma D, Wang P, Cao L, Lu T, Fang Q, Zhao J, Wang J.	FEBS J. 2016 Mar;283(5):834-49. doi: 10.1111/febs.13633. Epub 2016 Jan 14.	Wu W	FEBS J	2016		10.1111/febs.13633
34777398	Ruxolitinib Ameliorates Airway Hyperresponsiveness and Lung Inflammation in a Corticosteroid-Resistant Murine Model of Severe Asthma	Subramanian H, Hashem T, Bahal D, Kammala AK, Thaxton K, Das R.	Front Immunol. 2021 Oct 29;12:786238. doi: 10.3389/fimmu.2021.786238. eCollection 2021.	Subramanian H	Front Immunol	2021	PMC8586657	10.3389/fimmu.2021.786238
29427634	Mucuna pruriens (L.) DC chemo sensitize human breast cancer cells via downregulation of prolactin-mediated JAK2/STAT5A signaling	Sinha S, Sharma S, Vora J, Shah H, Srivastava A, Shrivastava N.	J Ethnopharmacol. 2018 May 10;217:23-35. doi: 10.1016/j.jep.2018.02.006. Epub 2018 Feb 7.	Sinha S	J Ethnopharmacol	2018		10.1016/j.jep.2018.02.006
32663573	Overexpression of heme oxygenase-1 in bone marrow stromal cells promotes multiple myeloma resistance through the JAK2/STAT3 pathway	Huang J, Huang LQ, He HS, Yan J, Huang C, Wang R, Guan Y, Huang DP.	Life Sci. 2020 Sep 15;257:118088. doi: 10.1016/j.lfs.2020.118088. Epub 2020 Jul 12.	Huang J	Life Sci	2020		10.1016/j.lfs.2020.118088
30110639	Lnk/Sh2b3 Regulates Adipose Inflammation and Glucose Tolerance through Group 1 ILCs	Mori T, Suzuki-Yamazaki N, Takaki S.	Cell Rep. 2018 Aug 14;24(7):1830-1841. doi: 10.1016/j.celrep.2018.07.036.	Mori T	Cell Rep	2018		10.1016/j.celrep.2018.07.036
34551797	Pharmacological targeting PTK6 inhibits the JAK2/STAT3 sustained stemness and reverses chemoresistance of colorectal cancer	Liu C, Pan Z, Chen Q, Chen Z, Liu W, Wu L, Jiang M, Lin W, Zhang Y, Lin W, Zhou R, Zhao L.	J Exp Clin Cancer Res. 2021 Sep 22;40(1):297. doi: 10.1186/s13046-021-02059-6.	Liu C	J Exp Clin Cancer Res	2021	PMC8456648	10.1186/s13046-021-02059-6
25499760	Janus kinase inhibition by ruxolitinib extends dasatinib- and dexamethasone-induced remissions in a mouse model of Ph+ ALL	Appelmann I, Rillahan CD, de Stanchina E, Carbonetti G, Chen C, Lowe SW, Sherr CJ.	Blood. 2015 Feb 26;125(9):1444-51. doi: 10.1182/blood-2014-09-601062. Epub 2014 Dec 12.	Appelmann I	Blood	2015	PMC4342356	10.1182/blood-2014-09-601062
33623012	Acquired cancer cell resistance to T cell bispecific antibodies and CAR T targeting HER2 through JAK2 down-modulation	Arenas EJ, Martínez-Sabadell A, Rius Ruiz I, Román Alonso M, Escorihuela M, Luque A, Fajardo CA, Gros A, Klein C, Arribas J.	Nat Commun. 2021 Feb 23;12(1):1237. doi: 10.1038/s41467-021-21445-4.	Arenas EJ	Nat Commun	2021	PMC7902842	10.1038/s41467-021-21445-4
29393444	Tyrphostin B42 attenuates trichostatin A-mediated resistance in pancreatic cancer cells by antagonizing IL-6/JAK2/STAT3 signaling	Zhang X, Lu H, Hong W, Liu L, Wang S, Zhou M, Chen B, Bai Y.	Oncol Rep. 2018 Apr;39(4):1892-1900. doi: 10.3892/or.2018.6241. Epub 2018 Jan 31.	Zhang X	Oncol Rep	2018		10.3892/or.2018.6241
33149267	Activating JAK-mutations confer resistance to FLT3 kinase inhibitors in FLT3-ITD positive AML in vitro and in vivo	Rummelt C, Gorantla SP, Meggendorfer M, Charlet A, Endres C, Döhner K, Heidel FH, Fischer T, Haferlach T, Duyster J, von Bubnoff N.	Leukemia. 2021 Jul;35(7):2017-2029. doi: 10.1038/s41375-020-01077-1. Epub 2020 Nov 4.	Rummelt C	Leukemia	2021		10.1038/s41375-020-01077-1
26419724	Targeting substrate-site in Jak2 kinase prevents emergence of genetic resistance	Kesarwani M, Huber E, Kincaid Z, Evelyn CR, Biesiada J, Rance M, Thapa MB, Shah NP, Meller J, Zheng Y, Azam M.	Sci Rep. 2015 Sep 30;5:14538. doi: 10.1038/srep14538.	Kesarwani M	Sci Rep	2015	PMC4588578	10.1038/srep14538
30082821	Dual inhibition of JAK1/2 kinases and BCL2: a promising therapeutic strategy for acute myeloid leukemia	Kurtz SE, Eide CA, Kaempf A, Mori M, Tognon CE, Borate U, Druker BJ, Tyner JW.	Leukemia. 2018 Sep;32(9):2025-2028. doi: 10.1038/s41375-018-0225-7. Epub 2018 Aug 6.	Kurtz SE	Leukemia	2018	PMC6168939	10.1038/s41375-018-0225-7
27025877	JAK2 inhibition sensitizes resistant EGFR-mutant lung adenocarcinoma to tyrosine kinase inhibitors	Gao SP, Chang Q, Mao N, Daly LA, Vogel R, Chan T, Liu SH, Bournazou E, Schori E, Zhang H, Brewer MR, Pao W, Morris L, Ladanyi M, Arcila M, Manova-Todorova K, de Stanchina E, Norton L, Levine RL, Altan-Bonnet G, Solit D, Zinda M, Huszar D, Lyden D, Bromberg JF.	Sci Signal. 2016 Mar 29;9(421):ra33. doi: 10.1126/scisignal.aac8460.	Gao SP	Sci Signal	2016	PMC4950506	10.1126/scisignal.aac8460
28336808	Potent Dual BET Bromodomain-Kinase Inhibitors as Value-Added Multitargeted Chemical Probes and Cancer Therapeutics	Ember SW, Lambert QT, Berndt N, Gunawan S, Ayaz M, Tauro M, Zhu JY, Cranfill PJ, Greninger P, Lynch CC, Benes CH, Lawrence HR, Reuther GW, Lawrence NJ, Schönbrunn E.	Mol Cancer Ther. 2017 Jun;16(6):1054-1067. doi: 10.1158/1535-7163.MCT-16-0568-T. Epub 2017 Mar 23.	Ember SW	Mol Cancer Ther	2017	PMC5457702	10.1158/1535-7163.MCT-16-0568-T
28602977	BRM/SMARCA2 promotes the proliferation and chemoresistance of pancreatic cancer cells by targeting JAK2/STAT3 signaling	Zhang Z, Wang F, Du C, Guo H, Ma L, Liu X, Kornmann M, Tian X, Yang Y.	Cancer Lett. 2017 Aug 28;402:213-224. doi: 10.1016/j.canlet.2017.05.006. Epub 2017 Jun 7.	Zhang Z	Cancer Lett	2017		10.1016/j.canlet.2017.05.006
21926964	Kinase domain mutations confer resistance to novel inhibitors targeting JAK2V617F in myeloproliferative neoplasms	Deshpande A, Reddy MM, Schade GO, Ray A, Chowdary TK, Griffin JD, Sattler M.	Leukemia. 2012 Apr;26(4):708-15. doi: 10.1038/leu.2011.255. Epub 2011 Sep 16.	Deshpande A	Leukemia	2012	PMC3974504	10.1038/leu.2011.255
26397387	Curcumin suppresses stem-like traits of lung cancer cells via inhibiting the JAK2/STAT3 signaling pathway	Wu L, Guo L, Liang Y, Liu X, Jiang L, Wang L.	Oncol Rep. 2015 Dec;34(6):3311-7. doi: 10.3892/or.2015.4279. Epub 2015 Sep 16.	Wu L	Oncol Rep	2015		10.3892/or.2015.4279
29294325	Leptin-induced basal Akt phosphorylation and its implication in exercise-mediated improvement of insulin sensitivity	Zheng X, Niu S.	Biochem Biophys Res Commun. 2018 Jan 29;496(1):37-43. doi: 10.1016/j.bbrc.2017.12.161. Epub 2017 Dec 30.	Zheng X	Biochem Biophys Res Commun	2018		10.1016/j.bbrc.2017.12.161
22522613	Amyloid-β induces hepatic insulin resistance by activating JAK2/STAT3/SOCS-1 signaling pathway	Zhang Y, Zhou B, Zhang F, Wu J, Hu Y, Liu Y, Zhai Q.	Diabetes. 2012 Jun;61(6):1434-43. doi: 10.2337/db11-0499. Epub 2012 Apr 20.	Zhang Y	Diabetes	2012	PMC3357286	10.2337/db11-0499
23223021	Amyloid-β induces hepatic insulin resistance in vivo via JAK2	Zhang Y, Zhou B, Deng B, Zhang F, Wu J, Wang Y, Le Y, Zhai Q.	Diabetes. 2013 Apr;62(4):1159-66. doi: 10.2337/db12-0670. Epub 2012 Dec 6.	Zhang Y	Diabetes	2013	PMC3609589	10.2337/db12-0670
23386690	Intrinsic resistance to JAK2 inhibition in myelofibrosis	Kalota A, Jeschke GR, Carroll M, Hexner EO.	Clin Cancer Res. 2013 Apr 1;19(7):1729-39. doi: 10.1158/1078-0432.CCR-12-1907. Epub 2013 Feb 5.	Kalota A	Clin Cancer Res	2013	PMC3618591	10.1158/1078-0432.CCR-12-1907
22275361	Hepatocyte-specific deletion of Janus kinase 2 (JAK2) protects against diet-induced steatohepatitis and glucose intolerance	Shi SY, Martin RG, Duncan RE, Choi D, Lu SY, Schroer SA, Cai EP, Luk CT, Hopperton KE, Domenichiello AF, Tang C, Naples M, Dekker MJ, Giacca A, Adeli K, Wagner KU, Bazinet RP, Woo M.	J Biol Chem. 2012 Mar 23;287(13):10277-10288. doi: 10.1074/jbc.M111.317453. Epub 2012 Jan 24.	Shi SY	J Biol Chem	2012	PMC3323042	10.1074/jbc.M111.317453
23857432	Hospicells promote upregulation of the ATP-binding cassette genes by insulin-like growth factor-I via the JAK2/STAT3 signaling pathway in an ovarian cancer cell line	Benabbou N, Mirshahi P, Cadillon M, Soria J, Therwath A, Mirshahi M.	Int J Oncol. 2013 Sep;43(3):685-94. doi: 10.3892/ijo.2013.2017. Epub 2013 Jul 15.	Benabbou N	Int J Oncol	2013	PMC3787860	10.3892/ijo.2013.2017
21518725	B7-H3 silencing increases paclitaxel sensitivity by abrogating Jak2/Stat3 phosphorylation	Liu H, Tekle C, Chen YW, Kristian A, Zhao Y, Zhou M, Liu Z, Ding Y, Wang B, Mælandsmo GM, Nesland JM, Fodstad O, Tan M.	Mol Cancer Ther. 2011 Jun;10(6):960-71. doi: 10.1158/1535-7163.MCT-11-0072. Epub 2011 Apr 25.	Liu H	Mol Cancer Ther	2011	PMC3253760	10.1158/1535-7163.MCT-11-0072
21393331	Oncogenic JAK1 and JAK2-activating mutations resistant to ATP-competitive inhibitors	Hornakova T, Springuel L, Devreux J, Dusa A, Constantinescu SN, Knoops L, Renauld JC.	Haematologica. 2011 Jun;96(6):845-53. doi: 10.3324/haematol.2010.036350. Epub 2011 Mar 10.	Hornakova T	Haematologica	2011	PMC3105646	10.3324/haematol.2010.036350
24645678	SH2B1 in β-cells promotes insulin expression and glucose metabolism in mice	Chen Z, Morris DL, Jiang L, Liu Y, Rui L.	Mol Endocrinol. 2014 May;28(5):696-705. doi: 10.1210/me.2013-1333. Epub 2014 Mar 19.	Chen Z	Mol Endocrinol	2014	PMC4004774	10.1210/me.2013-1333
37774935	Acetobacter and lactobacillus alleviate the symptom of insulin resistance by blocking the JNK-JAK/STAT pathway in Drosophila melanogaster	Meng Q, Li Y, Xu Y, Wang Y.	Biochim Biophys Acta Mol Basis Dis. 2024 Jan;1870(1):166901. doi: 10.1016/j.bbadis.2023.166901. Epub 2023 Sep 27.	Meng Q	Biochim Biophys Acta Mol Basis Dis	2024		10.1016/j.bbadis.2023.166901
28598969	Cucurbitacin E reduces obesity and related metabolic dysfunction in mice by targeting JAK-STAT5 signaling pathway	Murtaza M, Khan G, Aftab MF, Afridi SK, Ghaffar S, Ahmed A, Hafizur RM, Waraich RS.	PLoS One. 2017 Jun 9;12(6):e0178910. doi: 10.1371/journal.pone.0178910. eCollection 2017.	Murtaza M	PLoS One	2017	PMC5466318	10.1371/journal.pone.0178910
28411130	IFITM1 suppression blocks proliferation and invasion of aromatase inhibitor-resistant breast cancer in vivo by JAK/STAT-mediated induction of p21	Lui AJ, Geanes ES, Ogony J, Behbod F, Marquess J, Valdez K, Jewell W, Tawfik O, Lewis-Wambi J.	Cancer Lett. 2017 Jul 28;399:29-43. doi: 10.1016/j.canlet.2017.04.005. Epub 2017 Apr 12.	Lui AJ	Cancer Lett	2017	PMC5530765	10.1016/j.canlet.2017.04.005
21821297	Erythropoietin resistance contributes to anaemia in chronic heart failure and relates to aberrant JAK-STAT signal transduction	Okonko DO, Marley SB, Anker SD, Poole-Wilson PA, Gordon MY.	Int J Cardiol. 2013 Apr 15;164(3):359-64. doi: 10.1016/j.ijcard.2011.07.045. Epub 2011 Aug 6.	Okonko DO	Int J Cardiol	2013		10.1016/j.ijcard.2011.07.045
26676754	Novel Morphologic and Genetic Analysis of Cancer Cells in a 3D Microenvironment Identifies STAT3 as a Regulator of Tumor Permeability Barrier Function	Park MC, Jeong H, Son SH, Kim Y, Han D, Goughnour PC, Kang T, Kwon NH, Moon HE, Paek SH, Hwang D, Seol HJ, Nam DH, Kim S.	Cancer Res. 2016 Mar 1;76(5):1044-54. doi: 10.1158/0008-5472.CAN-14-2611. Epub 2015 Dec 16.	Park MC	Cancer Res	2016		10.1158/0008-5472.CAN-14-2611
24268771	Combined targeting of JAK2 and Bcl-2/Bcl-xL to cure mutant JAK2-driven malignancies and overcome acquired resistance to JAK2 inhibitors	Waibel M, Solomon VS, Knight DA, Ralli RA, Kim SK, Banks KM, Vidacs E, Virely C, Sia KC, Bracken LS, Collins-Underwood R, Drenberg C, Ramsey LB, Meyer SC, Takiguchi M, Dickins RA, Levine R, Ghysdael J, Dawson MA, Lock RB, Mullighan CG, Johnstone RW.	Cell Rep. 2013 Nov 27;5(4):1047-59. doi: 10.1016/j.celrep.2013.10.038. Epub 2013 Nov 21.	Waibel M	Cell Rep	2013	PMC3898474	10.1016/j.celrep.2013.10.038
31432386	The effects of MAPK p38α on AZT resistance against reactivating HIV-1 replication in ACH2 cells	Wang X, Zhao J, Ragupathy V, Hewlett I.	Mol Cell Biochem. 2019 Dec;462(1-2):41-50. doi: 10.1007/s11010-019-03608-6. Epub 2019 Aug 20.	Wang X	Mol Cell Biochem	2019		10.1007/s11010-019-03608-6
33760192	Triptolide inhibits JAK2/STAT3 signaling and induces lethal autophagy through ROS generation in cisplatin‑resistant SKOV3/DDP ovarian cancer cells	Zhong Y, Le F, Cheng J, Luo C, Zhang X, Wu X, Xu F, Zuo Q, Tan B.	Oncol Rep. 2021 May;45(5):69. doi: 10.3892/or.2021.8020. Epub 2021 Mar 24.	Zhong Y	Oncol Rep	2021	PMC8020210	10.3892/or.2021.8020
29467274	JAK2 Inhibitor SAR302503 Abrogates PD-L1 Expression and Targets Therapy-Resistant Non-small Cell Lung Cancers	Pitroda SP, Stack ME, Liu GF, Song SS, Chen L, Liang H, Parekh AD, Huang X, Roach P, Posner MC, Weichselbaum RR, Khodarev NN.	Mol Cancer Ther. 2018 Apr;17(4):732-739. doi: 10.1158/1535-7163.MCT-17-0667. Epub 2018 Feb 21.	Pitroda SP	Mol Cancer Ther	2018		10.1158/1535-7163.MCT-17-0667
33692219	N-cadherin inhibitor creates a microenvironment that protect TILs from immune checkpoints and Treg cells	Sun Y, Jing J, Xu H, Xu L, Hu H, Tang C, Liu S, Wei Q, Duan R, Guo J, Yang L.	J Immunother Cancer. 2021 Mar;9(3):e002138. doi: 10.1136/jitc-2020-002138.	Sun Y	J Immunother Cancer	2021	PMC7949480	10.1136/jitc-2020-002138
33567976	Co-existence of BCR-ABL and JAK2V617F mutation in resistant chronic myeloid leukemia in the imatinib era: Is there a correlation?	Frikha R, Turki F, Kassar O, Elloumi M, Kamoun H.	J Oncol Pharm Pract. 2021 Oct;27(7):1784-1789. doi: 10.1177/1078155221991646. Epub 2021 Feb 10.	Frikha R	J Oncol Pharm Pract	2021		10.1177/1078155221991646
24888764	Involvement of RBP4 in hyperinsulinism-induced vascular smooth muscle cell proliferation	Li F, Xia K, Sheikh SA, Cheng J, Li C, Yang T.	Endocrine. 2015 Mar;48(2):472-82. doi: 10.1007/s12020-014-0304-0. Epub 2014 Jun 3.	Li F	Endocrine	2015		10.1007/s12020-014-0304-0
33971281	Constitutive JAK/STAT signaling is the primary mechanism of resistance to JAKi in TYK2-rearranged acute lymphoblastic leukemia	Tavakoli Shirazi P, Eadie LN, Page EC, Heatley SL, Bruning JB, White DL.	Cancer Lett. 2021 Aug 1;512:28-37. doi: 10.1016/j.canlet.2021.04.027. Epub 2021 May 7.	Tavakoli Shirazi P	Cancer Lett	2021		10.1016/j.canlet.2021.04.027
21909139	Hyperactive EGF receptor, Jaks and Stat3 signaling promote enhanced colony-forming ability, motility and migration of cisplatin-resistant ovarian cancer cells	Yue P, Zhang X, Paladino D, Sengupta B, Ahmad S, Holloway RW, Ingersoll SB, Turkson J.	Oncogene. 2012 May 3;31(18):2309-22. doi: 10.1038/onc.2011.409. Epub 2011 Sep 12.	Yue P	Oncogene	2012	PMC3245777	10.1038/onc.2011.409
25538080	RAS signaling promotes resistance to JAK inhibitors by suppressing BAD-mediated apoptosis	Winter PS, Sarosiek KA, Lin KH, Meggendorfer M, Schnittger S, Letai A, Wood KC.	Sci Signal. 2014 Dec 23;7(357):ra122. doi: 10.1126/scisignal.2005301.	Winter PS	Sci Signal	2014	PMC4353591	10.1126/scisignal.2005301
32767949	A Ferrocene Derivative Reduces Cisplatin Resistance in Breast Cancer Cells through Suppression of MDR-1 Expression and Modulation of JAK2/STAT3 Signaling Pathway	Noori S, Nourbakhsh M, Farzaneh S, Zarghi A.	Anticancer Agents Med Chem. 2020;20(18):2285-2292. doi: 10.2174/1871520620666200807103903.	Noori S	Anticancer Agents Med Chem	2020		10.2174/1871520620666200807103903
35489775	Co-treatment of Low Dose Pacritinib, a Phase III Jak2 Inhibitor, Greatly Increases Apoptosis of P-gp Over-expressing Cancer Cells With Multidrug Resistance	Oh Y, Lee JS, Lee JS, Park JH, Kim HS, Yoon S.	Anticancer Res. 2022 May;42(5):2433-2442. doi: 10.21873/anticanres.15722.	Oh Y	Anticancer Res	2022		10.21873/anticanres.15722
32738343	MiR-375 inhibits the stemness of breast cancer cells by blocking the JAK2/STAT3 signaling	Zhao Q, Liu Y, Wang T, Yang Y, Ni H, Liu H, Guo Q, Xi T, Zheng L.	Eur J Pharmacol. 2020 Oct 5;884:173359. doi: 10.1016/j.ejphar.2020.173359. Epub 2020 Jul 30.	Zhao Q	Eur J Pharmacol	2020		10.1016/j.ejphar.2020.173359
27452143	Resistance to PD-1 blockade in melanoma	Burki TK.	Lancet Oncol. 2016 Sep;17(9):e376. doi: 10.1016/S1470-2045(16)30372-2. Epub 2016 Jul 22.	Burki TK	Lancet Oncol	2016		10.1016/S1470-2045(16)30372-2
23972545	Cytokines from the tumor microenvironment modulate sirtinol cytotoxicity in A549 lung carcinoma cells	Pal S, Shankar BS, Sainis KB.	Cytokine. 2013 Oct;64(1):196-207. doi: 10.1016/j.cyto.2013.07.029. Epub 2013 Aug 23.	Pal S	Cytokine	2013		10.1016/j.cyto.2013.07.029
30664175	Momelotinib sensitizes glioblastoma cells to temozolomide by enhancement of autophagy via JAK2/STAT3 inhibition	Liu T, Li A, Xu Y, Xin Y.	Oncol Rep. 2019 Mar;41(3):1883-1892. doi: 10.3892/or.2019.6970. Epub 2019 Jan 16.	Liu T	Oncol Rep	2019		10.3892/or.2019.6970
29187454	P-gp Inhibition by XL019, a JAK2 Inhibitor, Increases Apoptosis of Vincristine-treated Resistant KBV20C Cells with Increased p21 and pH2AX Expression	Cheon JH, Kim JY, Lee BM, Kim HS, Yoon S.	Anticancer Res. 2017 Dec;37(12):6761-6769. doi: 10.21873/anticanres.12136.	Cheon JH	Anticancer Res	2017		10.21873/anticanres.12136
37272257	Acute myeloid leukemia (AML)-derived mesenchymal stem cells induce chemoresistance and epithelial-mesenchymal transition-like program in AML through IL-6/JAK2/STAT3 signaling	Lu J, Dong Q, Zhang S, Feng Y, Yang J, Zhao L.	Cancer Sci. 2023 Aug;114(8):3287-3300. doi: 10.1111/cas.15855. Epub 2023 Jun 4.	Lu J	Cancer Sci	2023	PMC10394133	10.1111/cas.15855
29203511	Adipocyte JAK2 Regulates Hepatic Insulin Sensitivity Independently of Body Composition, Liver Lipid Content, and Hepatic Insulin Signaling	Corbit KC, Camporez JPG, Edmunds LR, Tran JL, Vera NB, Erion DM, Deo RC, Perry RJ, Shulman GI, Jurczak MJ, Weiss EJ.	Diabetes. 2018 Feb;67(2):208-221. doi: 10.2337/db17-0524. Epub 2017 Dec 4.	Corbit KC	Diabetes	2018	PMC5780061	10.2337/db17-0524
30777101	Blockade of PDGFRβ circumvents resistance to MEK-JAK inhibition via intratumoral CD8(+) T-cells infiltration in triple-negative breast cancer	Kalimutho M, Sinha D, Mittal D, Srihari S, Nanayakkara D, Shafique S, Raninga P, Nag P, Parsons K, Khanna KK.	J Exp Clin Cancer Res. 2019 Feb 18;38(1):85. doi: 10.1186/s13046-019-1075-5.	Kalimutho M	J Exp Clin Cancer Res	2019	PMC6379987	10.1186/s13046-019-1075-5
27436342	Loss of mutL homolog-1 (MLH1) expression promotes acquisition of oncogenic and inhibitor-resistant point mutations in tyrosine kinases	Springuel L, Losdyck E, Saussoy P, Turcq B, Mahon FX, Knoops L, Renauld JC.	Cell Mol Life Sci. 2016 Dec;73(24):4739-4748. doi: 10.1007/s00018-016-2310-2. Epub 2016 Jul 19.	Springuel L	Cell Mol Life Sci	2016		10.1007/s00018-016-2310-2
25226617	Selective JAK2/ABL dual inhibition therapy effectively eliminates TKI-insensitive CML stem/progenitor cells	Lin H, Chen M, Rothe K, Lorenzi MV, Woolfson A, Jiang X.	Oncotarget. 2014 Sep 30;5(18):8637-50. doi: 10.18632/oncotarget.2353.	Lin H	Oncotarget	2014	PMC4226710	10.18632/oncotarget.2353
28088788	Dual SYK/JAK inhibition overcomes ibrutinib resistance in chronic lymphocytic leukemia: Cerdulatinib, but not ibrutinib, induces apoptosis of tumor cells protected by the microenvironment	Guo A, Lu P, Coffey G, Conley P, Pandey A, Wang YL.	Oncotarget. 2017 Feb 21;8(8):12953-12967. doi: 10.18632/oncotarget.14588.	Guo A	Oncotarget	2017	PMC5355069	10.18632/oncotarget.14588
28619982	JAK1/2 and BCL2 inhibitors synergize to counteract bone marrow stromal cell-induced protection of AML	Karjalainen R, Pemovska T, Popa M, Liu M, Javarappa KK, Majumder MM, Yadav B, Tamborero D, Tang J, Bychkov D, Kontro M, Parsons A, Suvela M, Mayoral Safont M, Porkka K, Aittokallio T, Kallioniemi O, McCormack E, Gjertsen BT, Wennerberg K, Knowles J, Heckman CA.	Blood. 2017 Aug 10;130(6):789-802. doi: 10.1182/blood-2016-02-699363. Epub 2017 Jun 15.	Karjalainen R	Blood	2017		10.1182/blood-2016-02-699363
24525737	The helicase HAGE prevents interferon-α-induced PML expression in ABCB5+ malignant melanoma-initiating cells by promoting the expression of SOCS1	Mathieu MG, Miles AK, Ahmad M, Buczek ME, Pockley AG, Rees RC, Regad T.	Cell Death Dis. 2014 Feb 13;5(2):e1061. doi: 10.1038/cddis.2014.29.	Mathieu MG	Cell Death Dis	2014	PMC3944245	10.1038/cddis.2014.29
25747354	Activation of the GP130-STAT3 axis and its potential implications in nonalcoholic fatty liver disease	Min HK, Mirshahi F, Verdianelli A, Pacana T, Patel V, Park CG, Choi A, Lee JH, Park CB, Ren S, Sanyal AJ.	Am J Physiol Gastrointest Liver Physiol. 2015 May 1;308(9):G794-803. doi: 10.1152/ajpgi.00390.2014. Epub 2015 Mar 6.	Min HK	Am J Physiol Gastrointest Liver Physiol	2015	PMC4421014	10.1152/ajpgi.00390.2014
25955018	An Autocrine Cytokine/JAK/STAT-Signaling Induces Kynurenine Synthesis in Multidrug Resistant Human Cancer Cells	Campia I, Buondonno I, Castella B, Rolando B, Kopecka J, Gazzano E, Ghigo D, Riganti C.	PLoS One. 2015 May 8;10(5):e0126159. doi: 10.1371/journal.pone.0126159. eCollection 2015.	Campia I	PLoS One	2015	PMC4425697	10.1371/journal.pone.0126159
30123970	Randomized, double-blind, phase two study of ruxolitinib plus regorafenib in patients with relapsed/refractory metastatic colorectal cancer	Fogelman D, Cubillo A, García-Alfonso P, Mirón MLL, Nemunaitis J, Flora D, Borg C, Mineur L, Vieitez JM, Cohn A, Saylors G, Assad A, Switzky J, Zhou L, Bendell J.	Cancer Med. 2018 Nov;7(11):5382-5393. doi: 10.1002/cam4.1703. Epub 2018 Aug 19.	Fogelman D	Cancer Med	2018	PMC6246927	10.1002/cam4.1703
30001772	Overexpression of miR-4443 promotes the resistance of non-small cell lung cancer cells to epirubicin by targeting INPP4A and regulating the activation of JAK2/STAT3 pathway	Zhang W, Qiao B, Fan J.	Pharmazie. 2018 Jul 1;73(7):386-392. doi: 10.1691/ph.2018.8313.	Zhang W	Pharmazie	2018		10.1691/ph.2018.8313
26166037	Homoharringtonine induces apoptosis and inhibits STAT3 via IL-6/JAK1/STAT3 signal pathway in Gefitinib-resistant lung cancer cells	Cao W, Liu Y, Zhang R, Zhang B, Wang T, Zhu X, Mei L, Chen H, Zhang H, Ming P, Huang L.	Sci Rep. 2015 Jul 13;5:8477. doi: 10.1038/srep08477.	Cao W	Sci Rep	2015	PMC4499885	10.1038/srep08477
23703473	Aspirin enhances IFN-α-induced growth inhibition and apoptosis of hepatocellular carcinoma via JAK1/STAT1 pathway	Li T, Dong ZR, Guo ZY, Wang CH, Tang ZY, Qu SF, Chen ZT, Li XW, Zhi XT.	Cancer Gene Ther. 2013 Jun;20(6):366-74. doi: 10.1038/cgt.2013.29. Epub 2013 May 24.	Li T	Cancer Gene Ther	2013		10.1038/cgt.2013.29
23397595	Ilex paraguariensis (yerba mate) improves endocrine and metabolic disorders in obese rats primed by early weaning	Lima Nda S, Franco JG, Peixoto-Silva N, Maia LA, Kaezer A, Felzenszwalb I, de Oliveira E, de Moura EG, Lisboa PC.	Eur J Nutr. 2014 Feb;53(1):73-82. doi: 10.1007/s00394-013-0500-3. Epub 2013 Feb 9.	Lima Nda S	Eur J Nutr	2014		10.1007/s00394-013-0500-3
29901521	Serum Prolactin Contributes to Enhancing Prolactin Receptor and pJAK2 in Type I Endometrial Cancer Cells in Young Women Without Insulin Resistance	Erdenebaatar C, Yamaguchi M, Monsur M, Saito F, Honda R, Tashiro H, Ohba T, Iyama KI, Katabuchi H.	Int J Gynecol Pathol. 2019 Jul;38(4):318-325. doi: 10.1097/PGP.0000000000000527.	Erdenebaatar C	Int J Gynecol Pathol	2019		10.1097/PGP.0000000000000527
31992541	Single-Cell Proteomic Profiling Identifies Combined AXL and JAK1 Inhibition as a Novel Therapeutic Strategy for Lung Cancer	Taverna JA, Hung CN, DeArmond DT, Chen M, Lin CL, Osmulski PA, Gaczynska ME, Wang CM, Lucio ND, Chou CW, Chen CL, Nazarullah A, Lampkin SR, Qiu L, Bearss DJ, Warner S, Whatcott CJ, Mouritsen L, Wade M, Weitman S, Mesa RA, Kirma NB, Chao WT, Huang TH.	Cancer Res. 2020 Apr 1;80(7):1551-1563. doi: 10.1158/0008-5472.CAN-19-3183. Epub 2020 Jan 28.	Taverna JA	Cancer Res	2020	PMC7127959	10.1158/0008-5472.CAN-19-3183
28196872	MUC16 Regulates TSPYL5 for Lung Cancer Cell Growth and Chemoresistance by Suppressing p53	Lakshmanan I, Salfity S, Seshacharyulu P, Rachagani S, Thomas A, Das S, Majhi PD, Nimmakayala RK, Vengoji R, Lele SM, Ponnusamy MP, Batra SK, Ganti AK.	Clin Cancer Res. 2017 Jul 15;23(14):3906-3917. doi: 10.1158/1078-0432.CCR-16-2530. Epub 2017 Feb 14.	Lakshmanan I	Clin Cancer Res	2017	PMC5511558	10.1158/1078-0432.CCR-16-2530
30226611	Allergen‑removed Rhus verniciflua Stokes suppresses invasion and migration of pancreatic cancer cells through downregulation of the JAK/STAT and Src/FAK signaling pathways	Kang Y, Yoon SW, Park B.	Oncol Rep. 2018 Nov;40(5):3060-3068. doi: 10.3892/or.2018.6699. Epub 2018 Sep 12.	Kang Y	Oncol Rep	2018		10.3892/or.2018.6699
34165774	MPL overexpression induces a high level of mutant-CALR/MPL complex: a novel mechanism of ruxolitinib resistance in myeloproliferative neoplasms with CALR mutations	Yasuda S, Aoyama S, Yoshimoto R, Li H, Watanabe D, Akiyama H, Yamamoto K, Fujiwara T, Najima Y, Doki N, Sakaida E, Edahiro Y, Imai M, Araki M, Komatsu N, Miura O, Kawamata N.	Int J Hematol. 2021 Oct;114(4):424-440. doi: 10.1007/s12185-021-03180-0. Epub 2021 Jun 24.	Yasuda S	Int J Hematol	2021		10.1007/s12185-021-03180-0
25759395	Depletion of suppressor of cytokine signaling-1a causes hepatic steatosis and insulin resistance in zebrafish	Dai Z, Wang H, Jin X, Wang H, He J, Liu M, Yin Z, Sun Y, Lou Q.	Am J Physiol Endocrinol Metab. 2015 May 15;308(10):E849-59. doi: 10.1152/ajpendo.00540.2014. Epub 2015 Mar 10.	Dai Z	Am J Physiol Endocrinol Metab	2015		10.1152/ajpendo.00540.2014
31116490	Genomic signatures defining responsiveness to allopurinol and combination therapy for lung cancer identified by systems therapeutics analyses	Tavassoly I, Hu Y, Zhao S, Mariottini C, Boran A, Chen Y, Li L, Tolentino RE, Jayaraman G, Goldfarb J, Gallo J, Iyengar R.	Mol Oncol. 2019 Aug;13(8):1725-1743. doi: 10.1002/1878-0261.12521. Epub 2019 Jul 10.	Tavassoly I	Mol Oncol	2019	PMC6670022	10.1002/1878-0261.12521
34808021	Suppression of multiple anti-apoptotic BCL2 family proteins recapitulates the effects of JAK2 inhibitors in JAK2V617F driven myeloproliferative neoplasms	Takei H, Coelho-Silva JL, Tavares Leal C, Queiroz Arantes Rocha A, Mantello Bianco T, Welner RS, Mishima Y, Kobayashi IS, Mullally A, Lima K, Machado-Neto JA, Kobayashi SS, Lobo de Figueiredo-Pontes L.	Cancer Sci. 2022 Feb;113(2):597-608. doi: 10.1111/cas.15210. Epub 2021 Dec 15.	Takei H	Cancer Sci	2022	PMC8819353	10.1111/cas.15210
21976548	Heat shock protein 90 inhibitor is synergistic with JAK2 inhibitor and overcomes resistance to JAK2-TKI in human myeloproliferative neoplasm cells	Fiskus W, Verstovsek S, Manshouri T, Rao R, Balusu R, Venkannagari S, Rao NN, Ha K, Smith JE, Hembruff SL, Abhyankar S, McGuirk J, Bhalla KN.	Clin Cancer Res. 2011 Dec 1;17(23):7347-58. doi: 10.1158/1078-0432.CCR-11-1541. Epub 2011 Oct 5.	Fiskus W	Clin Cancer Res	2011	PMC3743080	10.1158/1078-0432.CCR-11-1541
27602765	Genomic characterization of pediatric T-cell acute lymphoblastic leukemia reveals novel recurrent driver mutations	Spinella JF, Cassart P, Richer C, Saillour V, Ouimet M, Langlois S, St-Onge P, Sontag T, Healy J, Minden MD, Sinnett D.	Oncotarget. 2016 Oct 4;7(40):65485-65503. doi: 10.18632/oncotarget.11796.	Spinella JF	Oncotarget	2016	PMC5323170	10.18632/oncotarget.11796
31347196	Platycodin D inhibits proliferation, migration and induces chemosensitization through inactivation of the NF-κB and JAK2/STAT3 pathways in multiple myeloma cells	Wu D, Zhang W, Chen Y, Ma H, Wang M.	Clin Exp Pharmacol Physiol. 2019 Dec;46(12):1194-1200. doi: 10.1111/1440-1681.13145. Epub 2019 Aug 22.	Wu D	Clin Exp Pharmacol Physiol	2019		10.1111/1440-1681.13145
28466543	Mutation patterns in genes encoding interferon signaling and antigen presentation: A pan-cancer survey with implications for the use of immune checkpoint inhibitors	Budczies J, Bockmayr M, Klauschen F, Endris V, Fröhling S, Schirmacher P, Denkert C, Stenzinger A.	Genes Chromosomes Cancer. 2017 Aug;56(8):651-659. doi: 10.1002/gcc.22468. Epub 2017 May 31.	Budczies J	Genes Chromosomes Cancer	2017		10.1002/gcc.22468
26027934	Downregulation of the Ubiquitin Ligase RNF125 Underlies Resistance of Melanoma Cells to BRAF Inhibitors via JAK1 Deregulation	Kim H, Frederick DT, Levesque MP, Cooper ZA, Feng Y, Krepler C, Brill L, Samuels Y, Hayward NK, Perlina A, Piris A, Zhang T, Halaban R, Herlyn MM, Brown KM, Wargo JA, Dummer R, Flaherty KT, Ronai ZA.	Cell Rep. 2015 Jun 9;11(9):1458-73. doi: 10.1016/j.celrep.2015.04.049. Epub 2015 May 28.	Kim H	Cell Rep	2015	PMC4681438	10.1016/j.celrep.2015.04.049
21557940	Aurora kinase A critically contributes to the resistance to anti-cancer drug cisplatin in JAK2 V617F mutant-induced transformed cells	Sumi K, Tago K, Kasahara T, Funakoshi-Tago M.	FEBS Lett. 2011 Jun 23;585(12):1884-90. doi: 10.1016/j.febslet.2011.04.068. Epub 2011 May 8.	Sumi K	FEBS Lett	2011		10.1016/j.febslet.2011.04.068
30650179	JAK-STAT signalling controls cancer stem cell properties including chemotherapy resistance in myxoid liposarcoma	Dolatabadi S, Jonasson E, Lindén M, Fereydouni B, Bäcksten K, Nilsson M, Martner A, Forootan A, Fagman H, Landberg G, Åman P, Ståhlberg A.	Int J Cancer. 2019 Jul 15;145(2):435-449. doi: 10.1002/ijc.32123. Epub 2019 Jan 29.	Dolatabadi S	Int J Cancer	2019	PMC6590236	10.1002/ijc.32123
26668321	Suppressor of Cytokine Signaling-3 (SOCS-3) Induces Proprotein Convertase Subtilisin Kexin Type 9 (PCSK9) Expression in Hepatic HepG2 Cell Line	Ruscica M, Ricci C, Macchi C, Magni P, Cristofani R, Liu J, Corsini A, Ferri N.	J Biol Chem. 2016 Feb 12;291(7):3508-19. doi: 10.1074/jbc.M115.664706. Epub 2015 Dec 14.	Ruscica M	J Biol Chem	2016	PMC4751391	10.1074/jbc.M115.664706
27517565	miR-101 sensitizes K562 cell line to imatinib through Jak2 downregulation and inhibition of NF-κB target genes	Farhadi E, Zaker F, Safa M, Rezvani MR.	Tumour Biol. 2016 Oct;37(10):14117-14128. doi: 10.1007/s13277-016-5205-9. Epub 2016 Aug 12.	Farhadi E	Tumour Biol	2016		10.1007/s13277-016-5205-9
25869210	JAK2 inhibitor TG101348 overcomes erlotinib-resistance in non-small cell lung carcinoma cells with mutated EGF receptor	Zhang FQ, Yang WT, Duan SZ, Xia YC, Zhu RY, Chen YB.	Oncotarget. 2015 Jun 10;6(16):14329-43. doi: 10.18632/oncotarget.3685.	Zhang FQ	Oncotarget	2015	PMC4546470	10.18632/oncotarget.3685
28656305	Cetuximab promotes SN38 sensitivity via suppression of heat shock protein 27 in colorectal cancer cells with wild-type RAS	Ishida T, Ishii Y, Tsuruta M, Okabayashi K, Akimoto S, Koishikawa K, Hasegawa H, Kitagawa Y.	Oncol Rep. 2017 Aug;38(2):926-932. doi: 10.3892/or.2017.5734. Epub 2017 Jun 21.	Ishida T	Oncol Rep	2017		10.3892/or.2017.5734
30453910	Ruxolitinib in GvHD (RIG) study: a multicenter, randomized phase 2 trial to determine the response rate of Ruxolitinib and best available treatment (BAT) versus BAT in steroid-refractory acute graft-versus-host disease (aGvHD) (NCT02396628)	von Bubnoff N, Ihorst G, Grishina O, Röthling N, Bertz H, Duyster J, Finke J, Zeiser R.	BMC Cancer. 2018 Nov 19;18(1):1132. doi: 10.1186/s12885-018-5045-7.	von Bubnoff N	BMC Cancer	2018	PMC6245867	10.1186/s12885-018-5045-7
28591704	Maintenance of cancer stemness by miR-196b-5p contributes to chemoresistance of colorectal cancer cells via activating STAT3 signaling pathway	Ren D, Lin B, Zhang X, Peng Y, Ye Z, Ma Y, Liang Y, Cao L, Li X, Li R, Sun L, Liu Q, Wu J, Zhou K, Zeng J.	Oncotarget. 2017 Jul 25;8(30):49807-49823. doi: 10.18632/oncotarget.17971.	Ren D	Oncotarget	2017	PMC5564809	10.18632/oncotarget.17971
23999433	PP2A-activating drugs selectively eradicate TKI-resistant chronic myeloid leukemic stem cells	Neviani P, Harb JG, Oaks JJ, Santhanam R, Walker CJ, Ellis JJ, Ferenchak G, Dorrance AM, Paisie CA, Eiring AM, Ma Y, Mao HC, Zhang B, Wunderlich M, May PC, Sun C, Saddoughi SA, Bielawski J, Blum W, Klisovic RB, Solt JA, Byrd JC, Volinia S, Cortes J, Huettner CS, Koschmieder S, Holyoake TL, Devine S, Caligiuri MA, Croce CM, Garzon R, Ogretmen B, Arlinghaus RB, Chen CS, Bittman R, Hokland P, Roy DC…	J Clin Invest. 2013 Oct;123(10):4144-57. doi: 10.1172/JCI68951. Epub 2013 Sep 3.	Neviani P	J Clin Invest	2013	PMC3784537	10.1172/JCI68951
22820254	Heterodimeric JAK-STAT activation as a mechanism of persistence to JAK2 inhibitor therapy	Koppikar P, Bhagwat N, Kilpivaara O, Manshouri T, Adli M, Hricik T, Liu F, Saunders LM, Mullally A, Abdel-Wahab O, Leung L, Weinstein A, Marubayashi S, Goel A, Gönen M, Estrov Z, Ebert BL, Chiosis G, Nimer SD, Bernstein BE, Verstovsek S, Levine RL.	Nature. 2012 Sep 6;489(7414):155-9. doi: 10.1038/nature11303.	Koppikar P	Nature	2012	PMC3991463	10.1038/nature11303
30463907	Total flavonoids extracted from Nervilia Fordii function in polycystic ovary syndrome through IL-6 mediated JAK2/STAT3 signaling pathway	Zhou Y, Lv L, Liu Q, Song J.	Biosci Rep. 2019 Jan 3;39(1):BSR20181380. doi: 10.1042/BSR20181380. Print 2019 Jan 31.	Zhou Y	Biosci Rep	2019	PMC6328881	10.1042/BSR20181380
35621145	Curcumin inhibits the cancer‑associated fibroblast‑derived chemoresistance of gastric cancer through the suppression of the JAK/STAT3 signaling pathway	Ham IH, Wang L, Lee D, Woo J, Kim TH, Jeong HY, Oh HJ, Choi KS, Kim TM, Hur H.	Int J Oncol. 2022 Jul;61(1):85. doi: 10.3892/ijo.2022.5375. Epub 2022 May 27.	Ham IH	Int J Oncol	2022	PMC9170354	10.3892/ijo.2022.5375
25634668	Blockage of PTPRJ promotes cell growth and resistance to 5-FU through activation of JAK1/STAT3 in the cervical carcinoma cell line C33A	Yan CM, Zhao YL, Cai HY, Miao GY, Ma W.	Oncol Rep. 2015 Apr;33(4):1737-44. doi: 10.3892/or.2015.3769. Epub 2015 Jan 29.	Yan CM	Oncol Rep	2015		10.3892/or.2015.3769
28484265	JAK/STAT pathway inhibition overcomes IL7-induced glucocorticoid resistance in a subset of human T-cell acute lymphoblastic leukemias	Delgado-Martin C, Meyer LK, Huang BJ, Shimano KA, Zinter MS, Nguyen JV, Smith GA, Taunton J, Winter SS, Roderick JR, Kelliher MA, Horton TM, Wood BL, Teachey DT, Hermiston ML.	Leukemia. 2017 Dec;31(12):2568-2576. doi: 10.1038/leu.2017.136. Epub 2017 May 9.	Delgado-Martin C	Leukemia	2017	PMC5729333	10.1038/leu.2017.136
31405846	In Vivo Modeling of Chemoresistant Neuroblastoma Provides New Insights into Chemorefractory Disease and Metastasis	Yogev O, Almeida GS, Barker KT, George SL, Kwok C, Campbell J, Zarowiecki M, Kleftogiannis D, Smith LM, Hallsworth A, Berry P, Möcklinghoff T, Webber HT, Danielson LS, Buttery B, Calton EA, da Costa BM, Poon E, Jamin Y, Lise S, Veal GJ, Sebire N, Robinson SP, Anderson J, Chesler L.	Cancer Res. 2019 Oct 15;79(20):5382-5393. doi: 10.1158/0008-5472.CAN-18-2759. Epub 2019 Aug 12.	Yogev O	Cancer Res	2019		10.1158/0008-5472.CAN-18-2759
31102119	Preclinical activity and a pilot phase I study of pacritinib, an oral JAK2/FLT3 inhibitor, and chemotherapy in FLT3-ITD-positive AML	Jeon JY, Zhao Q, Buelow DR, Phelps M, Walker AR, Mims AS, Vasu S, Behbehani G, Blachly J, Blum W, Klisovic RB, Byrd JC, Garzon R, Baker SD, Bhatnagar B.	Invest New Drugs. 2020 Apr;38(2):340-349. doi: 10.1007/s10637-019-00786-4. Epub 2019 May 17.	Jeon JY	Invest New Drugs	2020	PMC6858927	10.1007/s10637-019-00786-4
23871159	Interleukin-6 and JAK2/STAT3 signaling mediate the reversion of dexamethasone resistance after dexamethasone withdrawal in 7TD1 multiple myeloma cells	Liu T, Fei Z, Gangavarapu KJ, Agbenowu S, Bhushan A, Lai JC, Daniels CK, Cao S.	Leuk Res. 2013 Oct;37(10):1322-8. doi: 10.1016/j.leukres.2013.06.026. Epub 2013 Jul 18.	Liu T	Leuk Res	2013	PMC3769515	10.1016/j.leukres.2013.06.026
22469781	Using combination therapy to override stromal-mediated chemoresistance in mutant FLT3-positive AML: synergism between FLT3 inhibitors, dasatinib/multi-targeted inhibitors and JAK inhibitors	Weisberg E, Liu Q, Nelson E, Kung AL, Christie AL, Bronson R, Sattler M, Sanda T, Zhao Z, Hur W, Mitsiades C, Smith R, Daley JF, Stone R, Galinsky I, Griffin JD, Gray N.	Leukemia. 2012 Oct;26(10):2233-44. doi: 10.1038/leu.2012.96. Epub 2012 Apr 3.	Weisberg E	Leukemia	2012	PMC4054699	10.1038/leu.2012.96
29229632	Activation of the Aryl Hydrocarbon Receptor Leads to Resistance to EGFR TKIs in Non-Small Cell Lung Cancer by Activating Src-mediated Bypass Signaling	Ye M, Zhang Y, Gao H, Xu Y, Jing P, Wu J, Zhang X, Xiong J, Dong C, Yao L, Zhang J, Zhang J.	Clin Cancer Res. 2018 Mar 1;24(5):1227-1239. doi: 10.1158/1078-0432.CCR-17-0396. Epub 2017 Dec 11.	Ye M	Clin Cancer Res	2018		10.1158/1078-0432.CCR-17-0396
26228813	Ruxolitinib in corticosteroid-refractory graft-versus-host disease after allogeneic stem cell transplantation: a multicenter survey	Zeiser R, Burchert A, Lengerke C, Verbeek M, Maas-Bauer K, Metzelder SK, Spoerl S, Ditschkowski M, Ecsedi M, Sockel K, Ayuk F, Ajib S, de Fontbrune FS, Na IK, Penter L, Holtick U, Wolf D, Schuler E, Meyer E, Apostolova P, Bertz H, Marks R, Lübbert M, Wäsch R, Scheid C, Stölzel F, Ordemann R, Bug G, Kobbe G, Negrin R, Brune M, Spyridonidis A, Schmitt-Gräff A, van der Velden W, Huls G, Mielke S, Gr…	Leukemia. 2015 Oct;29(10):2062-8. doi: 10.1038/leu.2015.212. Epub 2015 Jul 31.	Zeiser R	Leukemia	2015	PMC4854652	10.1038/leu.2015.212
21029859	DNA damage-mediated induction of a chemoresistant niche	Gilbert LA, Hemann MT.	Cell. 2010 Oct 29;143(3):355-66. doi: 10.1016/j.cell.2010.09.043.	Gilbert LA	Cell	2010	PMC2972353	10.1016/j.cell.2010.09.043
23838005	Critical role of FANCC in JAK2 V617F mutant-induced resistance to DNA cross-linking drugs	Ueda F, Sumi K, Tago K, Kasahara T, Funakoshi-Tago M.	Cell Signal. 2013 Nov;25(11):2115-24. doi: 10.1016/j.cellsig.2013.07.003. Epub 2013 Jul 6.	Ueda F	Cell Signal	2013		10.1016/j.cellsig.2013.07.003
21248298	Association of IFN-gamma signal transduction defects with impaired HLA class I antigen processing in melanoma cell lines	Respa A, Bukur J, Ferrone S, Pawelec G, Zhao Y, Wang E, Marincola FM, Seliger B.	Clin Cancer Res. 2011 May 1;17(9):2668-78. doi: 10.1158/1078-0432.CCR-10-2114. Epub 2011 Jan 19.	Respa A	Clin Cancer Res	2011	PMC3426200	10.1158/1078-0432.CCR-10-2114
20026083	Inhibition of the JAK-STAT3 pathway by andrographolide enhances chemosensitivity of cancer cells to doxorubicin	Zhou J, Ong CN, Hur GM, Shen HM.	Biochem Pharmacol. 2010 May 1;79(9):1242-50. doi: 10.1016/j.bcp.2009.12.014. Epub 2009 Dec 21.	Zhou J	Biochem Pharmacol	2010		10.1016/j.bcp.2009.12.014
22891040	Activation of IL-6R/JAK1/STAT3 signaling induces de novo resistance to irreversible EGFR inhibitors in non-small cell lung cancer with T790M resistance mutation	Kim SM, Kwon OJ, Hong YK, Kim JH, Solca F, Ha SJ, Soo RA, Christensen JG, Lee JH, Cho BC.	Mol Cancer Ther. 2012 Oct;11(10):2254-64. doi: 10.1158/1535-7163.MCT-12-0311. Epub 2012 Aug 13.	Kim SM	Mol Cancer Ther	2012		10.1158/1535-7163.MCT-12-0311
29670920	Methotrexate Combined with 4-Hydroperoxycyclophosphamide Downregulates Multidrug-Resistance P-Glycoprotein Expression Induced by Methotrexate in Rheumatoid Arthritis Fibroblast-Like Synoviocytes via the JAK2/STAT3 Pathway	Qin K, Chen K, Zhao W, Zhao X, Luo J, Wang Q, Gao C, Li X, Wang C.	J Immunol Res. 2018 Feb 18;2018:3619320. doi: 10.1155/2018/3619320. eCollection 2018.	Qin K	J Immunol Res	2018	PMC5835257	10.1155/2018/3619320
28649004	MACC1 regulates Fas mediated apoptosis through STAT1/3 - Mcl-1 signaling in solid cancers	Radhakrishnan H, Ilm K, Walther W, Shirasawa S, Sasazuki T, Daniel PT, Gillissen B, Stein U.	Cancer Lett. 2017 Sep 10;403:231-245. doi: 10.1016/j.canlet.2017.06.020. Epub 2017 Jun 23.	Radhakrishnan H	Cancer Lett	2017		10.1016/j.canlet.2017.06.020
22712764	JAK2-related pathway induces acquired erlotinib resistance in lung cancer cells harboring an epidermal growth factor receptor-activating mutation	Harada D, Takigawa N, Ochi N, Ninomiya T, Yasugi M, Kubo T, Takeda H, Ichihara E, Ohashi K, Takata S, Tanimoto M, Kiura K.	Cancer Sci. 2012 Oct;103(10):1795-802. doi: 10.1111/j.1349-7006.2012.02363.x. Epub 2012 Jul 24.	Harada D	Cancer Sci	2012	PMC7659254	10.1111/j.1349-7006.2012.02363.x
22185674	Association of common variants in JAK2 gene with reduced risk of metabolic syndrome and related disorders	Penas-Steinhardt A, Tellechea ML, Gomez-Rosso L, Brites F, Frechtel GD, Poskus E.	BMC Med Genet. 2011 Dec 20;12:166. doi: 10.1186/1471-2350-12-166.	Penas-Steinhardt A	BMC Med Genet	2011	PMC3259043	10.1186/1471-2350-12-166
31731888	C-X-C chemokine receptor 2 correlates with unfavorable prognosis and facilitates malignant cell activities via activating JAK2/STAT3 pathway in non-small cell lung cancer	Wei L, Liu Y, Ma Y, Ding C, Zhang H, Lu Z, Gu Z, Zhu C.	Cell Cycle. 2019 Dec;18(24):3456-3471. doi: 10.1080/15384101.2019.1689471. Epub 2019 Nov 15.	Wei L	Cell Cycle	2019	PMC6927725	10.1080/15384101.2019.1689471
27590741	Ovarian Cancer Chemoresistance Relies on the Stem Cell Reprogramming Factor PBX1	Jung JG, Shih IM, Park JT, Gerry E, Kim TH, Ayhan A, Handschuh K, Davidson B, Fader AN, Selleri L, Wang TL.	Cancer Res. 2016 Nov 1;76(21):6351-6361. doi: 10.1158/0008-5472.CAN-16-0980. Epub 2016 Sep 2.	Jung JG	Cancer Res	2016	PMC7375390	10.1158/0008-5472.CAN-16-0980
26175407	Targeting the Inactive Conformation of JAK2 in Hematological Malignancies	Silvennoinen O, Hubbard SR.	Cancer Cell. 2015 Jul 13;28(1):1-2. doi: 10.1016/j.ccell.2015.06.010.	Silvennoinen O	Cancer Cell	2015		10.1016/j.ccell.2015.06.010
21198544	γ-Tocotrienol is a novel inhibitor of constitutive and inducible STAT3 signalling pathway in human hepatocellular carcinoma: potential role as an antiproliferative, pro-apoptotic and chemosensitizing agent	Rajendran P, Li F, Manu KA, Shanmugam MK, Loo SY, Kumar AP, Sethi G.	Br J Pharmacol. 2011 May;163(2):283-98. doi: 10.1111/j.1476-5381.2010.01187.x.	Rajendran P	Br J Pharmacol	2011	PMC3087132	10.1111/j.1476-5381.2010.01187.x
22333600	Enzastaurin has anti-tumour effects in lung cancers with overexpressed JAK pathway molecules	Shimokawa T, Seike M, Soeno C, Uesaka H, Miyanaga A, Mizutani H, Kitamura K, Minegishi Y, Noro R, Okano T, Yoshimura A, Gemma A.	Br J Cancer. 2012 Feb 28;106(5):867-75. doi: 10.1038/bjc.2012.7. Epub 2012 Feb 14.	Shimokawa T	Br J Cancer	2012	PMC3305973	10.1038/bjc.2012.7
21512135	Bone marrow stroma-secreted cytokines protect JAK2(V617F)-mutated cells from the effects of a JAK2 inhibitor	Manshouri T, Estrov Z, Quintás-Cardama A, Burger J, Zhang Y, Livun A, Knez L, Harris D, Creighton CJ, Kantarjian HM, Verstovsek S.	Cancer Res. 2011 Jun 1;71(11):3831-40. doi: 10.1158/0008-5472.CAN-10-4002. Epub 2011 Apr 21.	Manshouri T	Cancer Res	2011	PMC4067142	10.1158/0008-5472.CAN-10-4002
29344640	Over-regulation of microRNA-133b inhibits cell proliferation of cisplatin-induced non-small cell lung cancer cells through PI3K/Akt and JAK2/STAT3 signaling pathway by targeting EGFR	Li B, Ding CM, Li YX, Peng JC, Geng N, Qin WW.	Oncol Rep. 2018 Mar;39(3):1227-1234. doi: 10.3892/or.2018.6215. Epub 2018 Jan 15.	Li B	Oncol Rep	2018		10.3892/or.2018.6215
26036311	Bruton's tyrosine kinase (Btk) inhibitor ibrutinib suppresses stem-like traits in ovarian cancer	Zucha MA, Wu AT, Lee WH, Wang LS, Lin WW, Yuan CC, Yeh CT.	Oncotarget. 2015 May 30;6(15):13255-68. doi: 10.18632/oncotarget.3658.	Zucha MA	Oncotarget	2015	PMC4537012	10.18632/oncotarget.3658
23150485	Induction of multidrug resistance transporter ABCG2 by prolactin in human breast cancer cells	Wu AM, Dalvi P, Lu X, Yang M, Riddick DS, Matthews J, Clevenger CV, Ross DD, Harper PA, Ito S.	Mol Pharmacol. 2013 Feb;83(2):377-88. doi: 10.1124/mol.112.082362. Epub 2012 Nov 13.	Wu AM	Mol Pharmacol	2013		10.1124/mol.112.082362
25601202	Macrophage-derived upd3 cytokine causes impaired glucose homeostasis and reduced lifespan in Drosophila fed a lipid-rich diet	Woodcock KJ, Kierdorf K, Pouchelon CA, Vivancos V, Dionne MS, Geissmann F.	Immunity. 2015 Jan 20;42(1):133-44. doi: 10.1016/j.immuni.2014.12.023.	Woodcock KJ	Immunity	2015	PMC4304720	10.1016/j.immuni.2014.12.023
25213670	Inhibition of the JAK/STAT pathway with ruxolitinib overcomes cisplatin resistance in non-small-cell lung cancer NSCLC	Hu Y, Hong Y, Xu Y, Liu P, Guo DH, Chen Y.	Apoptosis. 2014 Nov;19(11):1627-36. doi: 10.1007/s10495-014-1030-z.	Hu Y	Apoptosis	2014		10.1007/s10495-014-1030-z
22352763	IFN-γ synergistically enhances LPS signalling in alveolar macrophages from COPD patients and controls by corticosteroid-resistant STAT1 activation	Southworth T, Metryka A, Lea S, Farrow S, Plumb J, Singh D.	Br J Pharmacol. 2012 Aug;166(7):2070-83. doi: 10.1111/j.1476-5381.2012.01907.x.	Southworth T	Br J Pharmacol	2012	PMC3402772	10.1111/j.1476-5381.2012.01907.x
23247113	Wild-type offspring of heterozygous prolactin receptor-null female mice have maladaptive β-cell responses during pregnancy	Huang C.	J Physiol. 2013 Mar 1;591(5):1325-38. doi: 10.1113/jphysiol.2012.244830. Epub 2012 Dec 17.	Huang C	J Physiol	2013	PMC3607874	10.1113/jphysiol.2012.244830
23348607	Tofacitinib (CP-690,550) in patients with rheumatoid arthritis receiving methotrexate: twelve-month data from a twenty-four-month phase III randomized radiographic study	van der Heijde D, Tanaka Y, Fleischmann R, Keystone E, Kremer J, Zerbini C, Cardiel MH, Cohen S, Nash P, Song YW, Tegzová D, Wyman BT, Gruben D, Benda B, Wallenstein G, Krishnaswami S, Zwillich SH, Bradley JD, Connell CA; ORAL Scan Investigators.	Arthritis Rheum. 2013 Mar;65(3):559-70. doi: 10.1002/art.37816.	van der Heijde D	Arthritis Rheum	2013		10.1002/art.37816
27125547	A Subset of TNBCs Exhibit 9p24 Amplifications and JAK2 Dependence		Cancer Discov. 2016 Jun;6(6):OF11. doi: 10.1158/2159-8290.CD-RW2016-079. Epub 2016 Apr 28.		Cancer Discov	2016		10.1158/2159-8290.CD-RW2016-079
26565811	Loss of function mutations in PTPN6 promote STAT3 deregulation via JAK3 kinase in diffuse large B-cell lymphoma	Demosthenous C, Han JJ, Hu G, Stenson M, Gupta M.	Oncotarget. 2015 Dec 29;6(42):44703-13. doi: 10.18632/oncotarget.6300.	Demosthenous C	Oncotarget	2015	PMC4792586	10.18632/oncotarget.6300
29351986	A phase II study of the oral JAK1/JAK2 inhibitor ruxolitinib in advanced relapsed/refractory Hodgkin lymphoma	Van Den Neste E, André M, Gastinne T, Stamatoullas A, Haioun C, Belhabri A, Reman O, Casasnovas O, Ghesquieres H, Verhoef G, Claessen MJ, Poirel HA, Copin MC, Dubois R, Vandenberghe P, Stoian IA, Cottereau AS, Bailly S, Knoops L, Morschhauser F.	Haematologica. 2018 May;103(5):840-848. doi: 10.3324/haematol.2017.180554. Epub 2018 Jan 19.	Van Den Neste E	Haematologica	2018	PMC5927969	10.3324/haematol.2017.180554
26175414	Activity of the Type II JAK2 Inhibitor CHZ868 in B Cell Acute Lymphoblastic Leukemia	Wu SC, Li LS, Kopp N, Montero J, Chapuy B, Yoda A, Christie AL, Liu H, Christodoulou A, van Bodegom D, van der Zwet J, Layer JV, Tivey T, Lane AA, Ryan JA, Ng SY, DeAngelo DJ, Stone RM, Steensma D, Wadleigh M, Harris M, Mandon E, Ebel N, Andraos R, Romanet V, Dölemeyer A, Sterker D, Zender M, Rodig SJ, Murakami M, Hofmann F, Kuo F, Eck MJ, Silverman LB, Sallan SE, Letai A, Baffert F, Vangreveling…	Cancer Cell. 2015 Jul 13;28(1):29-41. doi: 10.1016/j.ccell.2015.06.005.	Wu SC	Cancer Cell	2015	PMC4505625	10.1016/j.ccell.2015.06.005
24735544	Differential interferon pathway gene expression patterns in Rhabdomyosarcoma cells during Enterovirus 71 or Coxsackievirus A16 infection	Zhang W, Zhang L, Wu Z, Tien P.	Biochem Biophys Res Commun. 2014 May 9;447(3):550-5. doi: 10.1016/j.bbrc.2014.04.021. Epub 2014 Apr 13.	Zhang W	Biochem Biophys Res Commun	2014		10.1016/j.bbrc.2014.04.021
23536723	Suppression of survivin induced by a BCR-ABL/JAK2/STAT3 pathway sensitizes imatinib-resistant CML cells to different cytotoxic drugs	Stella S, Tirrò E, Conte E, Stagno F, Di Raimondo F, Manzella L, Vigneri P.	Mol Cancer Ther. 2013 Jun;12(6):1085-98. doi: 10.1158/1535-7163.MCT-12-0550. Epub 2013 Mar 27.	Stella S	Mol Cancer Ther	2013		10.1158/1535-7163.MCT-12-0550
27151993	RNA sequencing unravels the genetics of refractory/relapsed T-cell acute lymphoblastic leukemia. Prognostic and therapeutic implications	Gianfelici V, Chiaretti S, Demeyer S, Di Giacomo F, Messina M, La Starza R, Peragine N, Paoloni F, Geerdens E, Pierini V, Elia L, Mancini M, De Propris MS, Apicella V, Gaidano G, Testi AM, Vitale A, Vignetti M, Mecucci C, Guarini A, Cools J, Foà R.	Haematologica. 2016 Aug;101(8):941-50. doi: 10.3324/haematol.2015.139410. Epub 2016 May 5.	Gianfelici V	Haematologica	2016	PMC4967573	10.3324/haematol.2015.139410
20716767	The JAK3-selective inhibitor PF-956980 reverses the resistance to cytotoxic agents induced by interleukin-4 treatment of chronic lymphocytic leukemia cells: potential for reversal of cytoprotection by the microenvironment	Steele AJ, Prentice AG, Cwynarski K, Hoffbrand AV, Hart SM, Lowdell MW, Samuel ER, Wickremasinghe RG.	Blood. 2010 Nov 25;116(22):4569-77. doi: 10.1182/blood-2009-09-245811. Epub 2010 Aug 17.	Steele AJ	Blood	2010		10.1182/blood-2009-09-245811
23580081	Update in rheumatology: evidence published in 2012	Deodhar A.	Ann Intern Med. 2013 Jun 18;158(12):903-6. doi: 10.7326/0003-4819-158-12-201306180-00107.	Deodhar A	Ann Intern Med	2013		10.7326/0003-4819-158-12-201306180-00107
25613668	TM-233, a novel analog of 1'-acetoxychavicol acetate, induces cell death in myeloma cells by inhibiting both JAK/STAT and proteasome activities	Sagawa M, Tabayashi T, Kimura Y, Tomikawa T, Nemoto-Anan T, Watanabe R, Tokuhira M, Ri M, Hashimoto Y, Iida S, Kizaki M.	Cancer Sci. 2015 Apr;106(4):438-46. doi: 10.1111/cas.12616. Epub 2015 Mar 10.	Sagawa M	Cancer Sci	2015	PMC4409888	10.1111/cas.12616
27034432	Chemo-genomic interrogation of CEBPA mutated AML reveals recurrent CSF3R mutations and subgroup sensitivity to JAK inhibitors	Lavallée VP, Krosl J, Lemieux S, Boucher G, Gendron P, Pabst C, Boivin I, Marinier A, Guidos CJ, Meloche S, Hébert J, Sauvageau G.	Blood. 2016 Jun 16;127(24):3054-61. doi: 10.1182/blood-2016-03-705053. Epub 2016 Mar 31.	Lavallée VP	Blood	2016		10.1182/blood-2016-03-705053
22368270	Sorafenib treatment of FLT3-ITD(+) acute myeloid leukemia: favorable initial outcome and mechanisms of subsequent nonresponsiveness associated with the emergence of a D835 mutation	Man CH, Fung TK, Ho C, Han HH, Chow HC, Ma AC, Choi WW, Lok S, Cheung AM, Eaves C, Kwong YL, Leung AY.	Blood. 2012 May 31;119(22):5133-43. doi: 10.1182/blood-2011-06-363960. Epub 2012 Feb 24.	Man CH	Blood	2012		10.1182/blood-2011-06-363960
24398328	Germ-line JAK2 mutations in the kinase domain are responsible for hereditary thrombocytosis and are resistant to JAK2 and HSP90 inhibitors	Marty C, Saint-Martin C, Pecquet C, Grosjean S, Saliba J, Mouton C, Leroy E, Harutyunyan AS, Abgrall JF, Favier R, Toussaint A, Solary E, Kralovics R, Constantinescu SN, Najman A, Vainchenker W, Plo I, Bellanné-Chantelot C.	Blood. 2014 Feb 27;123(9):1372-83. doi: 10.1182/blood-2013-05-504555. Epub 2014 Jan 7.	Marty C	Blood	2014		10.1182/blood-2013-05-504555
25921151	Microarray Analysis of Long Non-coding RNA Expression Profile Associated with 5-Fluorouracil-Based Chemoradiation Resistance in Colorectal Cancer Cells	Xiong W, Jiang YX, Ai YQ, Liu S, Wu XR, Cui JG, Qin JY, Liu Y, Xia YX, Ju YH, He WJ, Wang Y, Li YF, Hou Y, Wang L, Li WH.	Asian Pac J Cancer Prev. 2015;16(8):3395-402. doi: 10.7314/apjcp.2015.16.8.3395.	Xiong W	Asian Pac J Cancer Prev	2015		10.7314/apjcp.2015.16.8.3395
28290604	Glucagon-like peptide 1 receptor agonist ameliorates the insulin resistance function of islet β cells via the activation of PDX-1/JAK signaling transduction in C57/BL6 mice with high-fat diet-induced diabetes	Hao T, Zhang H, Li S, Tian H.	Int J Mol Med. 2017 Apr;39(4):1029-1036. doi: 10.3892/ijmm.2017.2910. Epub 2017 Mar 7.	Hao T	Int J Mol Med	2017		10.3892/ijmm.2017.2910
21075308	Recombinant human erythropoietin antagonizes trastuzumab treatment of breast cancer cells via Jak2-mediated Src activation and PTEN inactivation	Liang K, Esteva FJ, Albarracin C, Stemke-Hale K, Lu Y, Bianchini G, Yang CY, Li Y, Li X, Chen CT, Mills GB, Hortobagyi GN, Mendelsohn J, Hung MC, Fan Z.	Cancer Cell. 2010 Nov 16;18(5):423-35. doi: 10.1016/j.ccr.2010.10.025.	Liang K	Cancer Cell	2010	PMC3022383	10.1016/j.ccr.2010.10.025
26685983	Enhanced Antitumor Activity of Cetuximab in Combination with the Jak Inhibitor CYT387 against Non-Small-Cell Lung Cancer with Various Genotypes	Hu Y, Dong XZ, Liu X, Liu P, Chen YB.	Mol Pharm. 2016 Feb 1;13(2):689-97. doi: 10.1021/acs.molpharmaceut.5b00927. Epub 2015 Dec 29.	Hu Y	Mol Pharm	2016		10.1021/acs.molpharmaceut.5b00927
31485665	Increased lncRNA HOTAIR expression promotes the chemoresistance of multiple myeloma to dexamethasone by regulating cell viability and apoptosis by mediating the JAK2/STAT3 signaling pathway	Guan R, Wang W, Fu B, Pang Y, Lou Y, Li H.	Mol Med Rep. 2019 Oct;20(4):3917-3923. doi: 10.3892/mmr.2019.10603. Epub 2019 Aug 22.	Guan R	Mol Med Rep	2019		10.3892/mmr.2019.10603
24886434	Inhibition of the JAK2/STAT3 pathway in ovarian cancer results in the loss of cancer stem cell-like characteristics and a reduced tumor burden	Abubaker K, Luwor RB, Zhu H, McNally O, Quinn MA, Burns CJ, Thompson EW, Findlay JK, Ahmed N.	BMC Cancer. 2014 May 6;14:317. doi: 10.1186/1471-2407-14-317.	Abubaker K	BMC Cancer	2014	PMC4025194	10.1186/1471-2407-14-317
24981691	Busulfan in patients with polycythemia vera or essential thrombocythemia refractory or intolerant to hydroxyurea	Alvarez-Larrán A, Martínez-Avilés L, Hernández-Boluda JC, Ferrer-Marín F, Antelo ML, Burgaleta C, Mata MI, Xicoy B, Martínez-Trillos A, Gómez-Casares MT, Durán MA, Marcote B, Ancochea A, Senín A, Angona A, Gómez M, Vicente V, Cervantes F, Bellosillo B, Besses C.	Ann Hematol. 2014 Dec;93(12):2037-43. doi: 10.1007/s00277-014-2152-7. Epub 2014 Jul 2.	Alvarez-Larrán A	Ann Hematol	2014		10.1007/s00277-014-2152-7
23445613	Dual PI3K/AKT/mTOR inhibitor BEZ235 synergistically enhances the activity of JAK2 inhibitor against cultured and primary human myeloproliferative neoplasm cells	Fiskus W, Verstovsek S, Manshouri T, Smith JE, Peth K, Abhyankar S, McGuirk J, Bhalla KN.	Mol Cancer Ther. 2013 May;12(5):577-88. doi: 10.1158/1535-7163.MCT-12-0862. Epub 2013 Feb 27.	Fiskus W	Mol Cancer Ther	2013		10.1158/1535-7163.MCT-12-0862
29327077	Combined PD-1 and JAK1/2 inhibition in refractory primary mediastinal B-cell lymphoma	Nijland M, van Meerten T, Seitz A, Huls G, Kibbelaar R, Visser L, van den Berg A, Diepstra A.	Ann Hematol. 2018 May;97(5):905-907. doi: 10.1007/s00277-018-3233-9. Epub 2018 Jan 11.	Nijland M	Ann Hematol	2018		10.1007/s00277-018-3233-9
32843425	Failure of tofacitinib to achieve an objective response in a DDX3X-MLLT10 T-lymphoblastic leukemia with activating JAK3 mutations	Wong J, Wall M, Corboy GP, Taubenheim N, Gregory GP, Opat S, Shortt J.	Cold Spring Harb Mol Case Stud. 2020 Aug 25;6(4):a004994. doi: 10.1101/mcs.a004994. Print 2020 Aug.	Wong J	Cold Spring Harb Mol Case Stud	2020	PMC7476415	10.1101/mcs.a004994
20979831	[Effects of candesartan on expressions of JAK2 and PTP-1B in adipose tissue of high-fat diet-fed rats]	Yan WH, Pan CY, Dou JT, Ma FL, Wang XM, Yang GQ, Wang XL, Mu YM, Lu JM.	Zhonghua Yi Xue Za Zhi. 2010 Jul 13;90(26):1836-40.	Yan WH	Zhonghua Yi Xue Za Zhi	2010
27180268	Synergistic effect of pacritinib with erlotinib on JAK2-mediated resistance in epidermal gowth factor receptor mutation-positive non-small cell lung Cancer	Ochi N, Isozaki H, Takeyama M, Singer JW, Yamane H, Honda Y, Kiura K, Takigawa N.	Exp Cell Res. 2016 Jun 10;344(2):194-200. doi: 10.1016/j.yexcr.2016.05.008. Epub 2016 May 11.	Ochi N	Exp Cell Res	2016		10.1016/j.yexcr.2016.05.008
23389452	Angiotensin type 1 receptor resistance to blockade in the opossum proximal tubule cell due to variations in the binding pocket	Nistala R, Andresen BT, Pulakat L, Meuth A, Sinak C, Mandavia C, Thekkumkara T, Speth RC, Whaley-Connell A, Sowers JR.	Am J Physiol Renal Physiol. 2013 Apr 15;304(8):F1105-13. doi: 10.1152/ajprenal.00127.2012. Epub 2013 Feb 6.	Nistala R	Am J Physiol Renal Physiol	2013	PMC3625841	10.1152/ajprenal.00127.2012
29353201	miR-204 inhibits angiogenesis and promotes sensitivity to cetuximab in head and neck squamous cell carcinoma cells by blocking JAK2-STAT3 signaling	Wu Q, Zhao Y, Wang P.	Biomed Pharmacother. 2018 Mar;99:278-285. doi: 10.1016/j.biopha.2018.01.055.	Wu Q	Biomed Pharmacother	2018		10.1016/j.biopha.2018.01.055
31173242	Effect of platinum‑based chemotherapy on the expression of natural killer group 2 member D ligands, programmed cell death‑1 ligand 1 and HLA class I in non‑small cell lung cancer	Okita R, Maeda A, Shimizu K, Nojima Y, Saisho S, Nakata M.	Oncol Rep. 2019 Aug;42(2):839-848. doi: 10.3892/or.2019.7185. Epub 2019 Jun 3.	Okita R	Oncol Rep	2019		10.3892/or.2019.7185
21599510	Interferon-α induces G1 cell-cycle arrest in renal cell carcinoma cells via activation of Jak-Stat signaling	Shang D, Yang P, Liu Y, Song J, Zhang F, Tian Y.	Cancer Invest. 2011 Jun;29(5):347-52. doi: 10.3109/07357907.2011.568566.	Shang D	Cancer Invest	2011		10.3109/07357907.2011.568566
22473461	Coexistence of a myeloproliferative disorder and secondary polycythemia in the same patient	Kouroupi E, Cassinat B, Schlageter MH, Dosquet C, Kiladjian JJ, Chomienne C.	Am J Hematol. 2012 Jun;87(6):646. doi: 10.1002/ajh.23185. Epub 2012 Mar 31.	Kouroupi E	Am J Hematol	2012		10.1002/ajh.23185
30997845	Combined use of tofacitinib (pan-JAK inhibitor) and ruxolitinib (a JAK1/2 inhibitor) for refractory T-cell prolymphocytic leukemia (T-PLL) with a JAK3 mutation	Gomez-Arteaga A, Margolskee E, Wei MT, van Besien K, Inghirami G, Horwitz S.	Leuk Lymphoma. 2019 Jul;60(7):1626-1631. doi: 10.1080/10428194.2019.1594220. Epub 2019 Apr 18.	Gomez-Arteaga A	Leuk Lymphoma	2019	PMC8162842	10.1080/10428194.2019.1594220
23520271	Plasma aβ: a possible missing link between Alzheimer disease and diabetes	Sato N, Morishita R.	Diabetes. 2013 Apr;62(4):1005-6. doi: 10.2337/db12-1549.	Sato N	Diabetes	2013	PMC3609572	10.2337/db12-1549
20966544	Activating mutation (V617F) in the tyrosine kinase JAK2 is absent in locally-confined or castration-resistant prostate cancer	Gu L, Zhu XH, Visakorpi T, Alanen K, Mirtti T, Edmonston TB, Nevalainen MT.	Anal Cell Pathol (Amst). 2010;33(2):55-9. doi: 10.3233/ACP-CLO-2010-0534.	Gu L	Anal Cell Pathol (Amst)	2010	PMC4605774	10.3233/ACP-CLO-2010-0534
26408659	Infection Exposure is a Causal Factor in B-cell Precursor Acute Lymphoblastic Leukemia as a Result of Pax5-Inherited Susceptibility	Martín-Lorenzo A, Hauer J, Vicente-Dueñas C, Auer F, González-Herrero I, García-Ramírez I, Ginzel S, Thiele R, Constantinescu SN, Bartenhagen C, Dugas M, Gombert M, Schäfer D, Blanco O, Mayado A, Orfao A, Alonso-López D, Rivas Jde L, Cobaleda C, García-Cenador MB, García-Criado FJ, Sánchez-García I, Borkhardt A.	Cancer Discov. 2015 Dec;5(12):1328-43. doi: 10.1158/2159-8290.CD-15-0892. Epub 2015 Sep 25.	Martín-Lorenzo A	Cancer Discov	2015		10.1158/2159-8290.CD-15-0892
22422826	Phase 2 study of the JAK kinase inhibitor ruxolitinib in patients with refractory leukemias, including postmyeloproliferative neoplasm acute myeloid leukemia	Eghtedar A, Verstovsek S, Estrov Z, Burger J, Cortes J, Bivins C, Faderl S, Ferrajoli A, Borthakur G, George S, Scherle PA, Newton RC, Kantarjian HM, Ravandi F.	Blood. 2012 May 17;119(20):4614-8. doi: 10.1182/blood-2011-12-400051. Epub 2012 Mar 15.	Eghtedar A	Blood	2012	PMC4081383	10.1182/blood-2011-12-400051
26316489	Ruxolitinib Treatment in a Patient with Primary Myelofibrosis Resistant to Conventional Therapies and Splenectomy: A Case Report	Aylı M, Özcan M, Cengiz Seval G.	Turk J Haematol. 2015 Jun;32(2):180-3. doi: 10.4274/tjh.2013.0338.	Aylı M	Turk J Haematol	2015	PMC4451489	10.4274/tjh.2013.0338
24273107	Restoration of response to ruxolitinib upon brief withdrawal in two patients with myelofibrosis	Gisslinger H, Schalling M, Gisslinger B, Skrabs C, Müllauer L, Kralovics R.	Am J Hematol. 2014 Mar;89(3):344-6. doi: 10.1002/ajh.23637.	Gisslinger H	Am J Hematol	2014		10.1002/ajh.23637
26086872	Chronic myelogenous leukemia in patients with MPL or JAK2 mutation-positive myeloproliferative neoplasm	Chen Z, Wang W, Verstovsek S, Cortes JE, Medeiros LJ, Hu S.	Int J Lab Hematol. 2015 Dec;37(6):e150-2. doi: 10.1111/ijlh.12398. Epub 2015 Jun 18.	Chen Z	Int J Lab Hematol	2015		10.1111/ijlh.12398
27189703	Next-generation sequencing identifies a novel ELAVL1-TYK2 fusion gene in MOLM-16, an AML cell line highly sensitive to the PIM kinase inhibitor AZD1208	Tron AE, Keeton EK, Ye M, Casas-Selves M, Chen H, Dillman KS, Gale RE, Stengel C, Zinda M, Linch DC, Lai Z, Khwaja A, Huszar D.	Leuk Lymphoma. 2016 Dec;57(12):2927-2929. doi: 10.3109/10428194.2016.1171861. Epub 2016 May 17.	Tron AE	Leuk Lymphoma	2016		10.3109/10428194.2016.1171861
24445868	Chronic neutrophilic leukemia with concurrent CSF3R and SETBP1 mutations: single colony clonality studies, in vitro sensitivity to JAK inhibitors and lack of treatment response to ruxolitinib	Lasho TL, Mims A, Elliott MA, Finke C, Pardanani A, Tefferi A.	Leukemia. 2014 Jun;28(6):1363-5. doi: 10.1038/leu.2014.39. Epub 2014 Jan 21.	Lasho TL	Leukemia	2014		10.1038/leu.2014.39
23037633	Disappearance of both the BCR/ABL1 fusion gene and the JAK2V617F mutation with dasatinib therapy in a patient with imatinib-resistant chronic myelogenous leukemia	Inokuchi K, Yamaguchi H, Tamai H, Dan K.	J Clin Exp Hematop. 2012;52(2):145-7. doi: 10.3960/jslrt.52.145.	Inokuchi K	J Clin Exp Hematop	2012		10.3960/jslrt.52.145
24837469	A unique case of refractory primary mediastinal B-cell lymphoma with JAK3 mutation and the role for targeted therapy	Hanna DM, Fellowes A, Vedururu R, Mechinaud F, Hansford JR.	Haematologica. 2014 Sep;99(9):e156-8. doi: 10.3324/haematol.2014.108142. Epub 2014 May 16.	Hanna DM	Haematologica	2014	PMC4562548	10.3324/haematol.2014.108142
19833389	A thrombocytosis occurring in Philadelphia positive CML in molecular response to imatinib can reveal an underlying JAK2(V617F) myeloproliferative neoplasm	Véronèse L, Tchirkov A, Richard-Pebrel C, Ledoux-Pilon A, Fleury J, Chaleteix C, Goumy C, Gouas L, Berger MG, Vago P, Bay JO, Tournilhac O.	Leuk Res. 2010 Apr;34(4):e94-6. doi: 10.1016/j.leukres.2009.09.025. Epub 2009 Oct 14.	Véronèse L	Leuk Res	2010		10.1016/j.leukres.2009.09.025
22150289	De novo polycythaemia vera arising 5 years following acute myeloid leukemia remission: suggestion of a chemotherapy resistant JAK2 clone	Portell CA, Sekeres MA, Rogers HJ, Tiu RV.	Br J Haematol. 2012 Apr;157(2):266-7. doi: 10.1111/j.1365-2141.2011.08972.x. Epub 2011 Dec 8.	Portell CA	Br J Haematol	2012		10.1111/j.1365-2141.2011.08972.x
32903304	JAK Inhibition for the Treatment of Myelofibrosis: Limitations and Future Perspectives	Bose P, Verstovsek S.	Hemasphere. 2020 Jul 21;4(4):e424. doi: 10.1097/HS9.0000000000000424. eCollection 2020 Aug.	Bose P	Hemasphere	2020	PMC7375176	10.1097/HS9.0000000000000424
33149267	Activating JAK-mutations confer resistance to FLT3 kinase inhibitors in FLT3-ITD positive AML in vitro and in vivo	Rummelt C, Gorantla SP, Meggendorfer M, Charlet A, Endres C, Döhner K, Heidel FH, Fischer T, Haferlach T, Duyster J, von Bubnoff N.	Leukemia. 2021 Jul;35(7):2017-2029. doi: 10.1038/s41375-020-01077-1. Epub 2020 Nov 4.	Rummelt C	Leukemia	2021		10.1038/s41375-020-01077-1
25189729	How many JAK inhibitors in myelofibrosis?	Ferreira BV, Harrison C.	Best Pract Res Clin Haematol. 2014 Jun;27(2):187-95. doi: 10.1016/j.beha.2014.07.010. Epub 2014 Jul 18.	Ferreira BV	Best Pract Res Clin Haematol	2014		10.1016/j.beha.2014.07.010
36460969	Targeting integrated stress response with ISRIB combined with imatinib treatment attenuates RAS/RAF/MAPK and STAT5 signaling and eradicates chronic myeloid leukemia cells	Dudka W, Hoser G, Mondal SS, Turos-Korgul L, Swatler J, Kusio-Kobialka M, Wołczyk M, Klejman A, Brewinska-Olchowik M, Kominek A, Wiech M, Machnicki MM, Seferynska I, Stoklosa T, Piwocka K.	BMC Cancer. 2022 Dec 2;22(1):1254. doi: 10.1186/s12885-022-10289-w.	Dudka W	BMC Cancer	2022	PMC9719211	10.1186/s12885-022-10289-w
31114157	Quizartinib (AC220): a promising option for acute myeloid leukemia	Zhou F, Ge Z, Chen B.	Drug Des Devel Ther. 2019 Apr 8;13:1117-1125. doi: 10.2147/DDDT.S198950. eCollection 2019.	Zhou F	Drug Des Devel Ther	2019	PMC6497874	10.2147/DDDT.S198950
24766055	Janus kinase inhibitors for the treatment of myeloproliferative neoplasms	Rosenthal A, Mesa RA.	Expert Opin Pharmacother. 2014 Jun;15(9):1265-76. doi: 10.1517/14656566.2014.913024. Epub 2014 Apr 25.	Rosenthal A	Expert Opin Pharmacother	2014		10.1517/14656566.2014.913024
33598678	BH3 profiling identifies ruxolitinib as a promising partner for venetoclax to treat T-cell prolymphocytic leukemia	Herbaux C, Kornauth C, Poulain S, Chong SJF, Collins MC, Valentin R, Hackett L, Tournilhac O, Lemonnier F, Dupuis J, Daniel A, Tomowiak C, Laribi K, Renaud L, Roos-Weil D, Rossi C, Van Den Neste E, Leyronnas C, Merabet F, Malfuson JV, Tiab M, Ysebaert L, Ng S, Morschhauser F, Staber PB, Davids MS.	Blood. 2021 Jun 24;137(25):3495-3506. doi: 10.1182/blood.2020007303.	Herbaux C	Blood	2021		10.1182/blood.2020007303
26975864	Where to Turn for Second-Line Cytoreduction After Hydroxyurea in Polycythemia Vera?	Nazha A, Gerds AT.	Oncologist. 2016 Apr;21(4):475-80. doi: 10.1634/theoncologist.2015-0380. Epub 2016 Mar 14.	Nazha A	Oncologist	2016	PMC4828120	10.1634/theoncologist.2015-0380
30558676	The ruxolitinib effect: understanding how molecular pathogenesis and epigenetic dysregulation impact therapeutic efficacy in myeloproliferative neoplasms	Greenfield G, McPherson S, Mills K, McMullin MF.	J Transl Med. 2018 Dec 17;16(1):360. doi: 10.1186/s12967-018-1729-7.	Greenfield G	J Transl Med	2018	PMC6296062	10.1186/s12967-018-1729-7
37423955	Targeting PP2A-dependent autophagy enhances sensitivity to ruxolitinib in JAK2(V617F) myeloproliferative neoplasms	Courdy C, Platteeuw L, Ducau C, De Araujo I, Boet E, Sahal A, Saland E, Edmond V, Tavitian S, Bertoli S, Cougoul P, Granat F, Poillet L, Marty C, Plo I, Sarry JE, Manenti S, Mansat-De Mas V, Joffre C.	Blood Cancer J. 2023 Jul 10;13(1):106. doi: 10.1038/s41408-023-00875-x.	Courdy C	Blood Cancer J	2023	PMC10330179	10.1038/s41408-023-00875-x
30563936	Nuclear-Cytoplasmic Transport Is a Therapeutic Target in Myelofibrosis	Yan D, Pomicter AD, Tantravahi S, Mason CC, Senina AV, Ahmann JM, Wang Q, Than H, Patel AB, Heaton WL, Eiring AM, Clair PM, Gantz KC, Redwine HM, Swierczek SI, Halverson BJ, Baloglu E, Shacham S, Khorashad JS, Kelley TW, Salama ME, Miles RR, Boucher KM, Prchal JT, O'Hare T, Deininger MW.	Clin Cancer Res. 2019 Apr 1;25(7):2323-2335. doi: 10.1158/1078-0432.CCR-18-0959. Epub 2018 Dec 18.	Yan D	Clin Cancer Res	2019	PMC6445677	10.1158/1078-0432.CCR-18-0959
31318944	CRLF2 rearrangement in Ph-like acute lymphoblastic leukemia predicts relative glucocorticoid resistance that is overcome with MEK or Akt inhibition	Meyer LK, Delgado-Martin C, Maude SL, Shannon KM, Teachey DT, Hermiston ML.	PLoS One. 2019 Jul 18;14(7):e0220026. doi: 10.1371/journal.pone.0220026. eCollection 2019.	Meyer LK	PLoS One	2019	PMC6638974	10.1371/journal.pone.0220026
24170028	Alternatively spliced, truncated GCSF receptor promotes leukemogenic properties and sensitivity to JAK inhibition	Mehta HM, Futami M, Glaubach T, Lee DW, Andolina JR, Yang Q, Whichard Z, Quinn M, Lu HF, Kao WM, Przychodzen B, Sarkar CA, Minella A, Maciejewski JP, Corey SJ.	Leukemia. 2014 May;28(5):1041-51. doi: 10.1038/leu.2013.321. Epub 2013 Oct 30.	Mehta HM	Leukemia	2014	PMC5875430	10.1038/leu.2013.321
30944098	Hematopoietic cytokines mediate resistance to targeted therapy in FLT3-ITD acute myeloid leukemia	Sung PJ, Sugita M, Koblish H, Perl AE, Carroll M.	Blood Adv. 2019 Apr 9;3(7):1061-1072. doi: 10.1182/bloodadvances.2018029850.	Sung PJ	Blood Adv	2019	PMC6457213	10.1182/bloodadvances.2018029850
27742706	HSP90 inhibition overcomes ibrutinib resistance in mantle cell lymphoma	Jacobson C, Kopp N, Layer JV, Redd RA, Tschuri S, Haebe S, van Bodegom D, Bird L, Christie AL, Christodoulou A, Saur A, Tivey T, Zapf S, Bararia D, Zimber-Strobl U, Rodig SJ, Weigert O, Weinstock DM.	Blood. 2016 Nov 24;128(21):2517-2526. doi: 10.1182/blood-2016-04-711176. Epub 2016 Oct 14.	Jacobson C	Blood	2016		10.1182/blood-2016-04-711176
21521147	New JAK2 inhibitors for myeloproliferative neoplasms	Quintás-Cardama A, Verstovsek S.	Expert Opin Investig Drugs. 2011 Jul;20(7):961-72. doi: 10.1517/13543784.2011.579560. Epub 2011 Apr 27.	Quintás-Cardama A	Expert Opin Investig Drugs	2011		10.1517/13543784.2011.579560
30092288	Janus kinase 2 activation mechanisms revealed by analysis of suppressing mutations	Hammarén HM, Virtanen AT, Abraham BG, Peussa H, Hubbard SR, Silvennoinen O.	J Allergy Clin Immunol. 2019 Apr;143(4):1549-1559.e6. doi: 10.1016/j.jaci.2018.07.022. Epub 2018 Aug 6.	Hammarén HM	J Allergy Clin Immunol	2019	PMC6363912	10.1016/j.jaci.2018.07.022
31533545	Targeting on glycosylation of mutant FLT3 in acute myeloid leukemia	Hu X, Chen F.	Hematology. 2019 Dec;24(1):651-660. doi: 10.1080/16078454.2019.1666219.	Hu X	Hematology	2019		10.1080/16078454.2019.1666219
25538080	RAS signaling promotes resistance to JAK inhibitors by suppressing BAD-mediated apoptosis	Winter PS, Sarosiek KA, Lin KH, Meggendorfer M, Schnittger S, Letai A, Wood KC.	Sci Signal. 2014 Dec 23;7(357):ra122. doi: 10.1126/scisignal.2005301.	Winter PS	Sci Signal	2014	PMC4353591	10.1126/scisignal.2005301
32191635	Oncogene-independent BCR-like signaling adaptation confers drug resistance in Ph-like ALL	Hurtz C, Wertheim GB, Loftus JP, Blumenthal D, Lehman A, Li Y, Bagashev A, Manning B, Cummins KD, Burkhardt JK, Perl AE, Carroll M, Tasian SK.	J Clin Invest. 2020 Jul 1;130(7):3637-3653. doi: 10.1172/JCI134424.	Hurtz C	J Clin Invest	2020	PMC7324172	10.1172/JCI134424
37227160	CD49d Expression Identifies a Biologically Distinct Subtype of Chronic Lymphocytic Leukemia with Inferior Progression-Free Survival on BTK Inhibitor Therapy	Alsadhan A, Chen J, Gaglione EM, Underbayev C, Tuma PL, Tian X, Freeman LA, Baskar S, Nierman P, Soto S, Itsara A, Ahn IE, Sun C, Bibikova E, Hartmann TN, Mhibik M, Wiestner A.	Clin Cancer Res. 2023 Sep 15;29(18):3612-3621. doi: 10.1158/1078-0432.CCR-22-3217.	Alsadhan A	Clin Cancer Res	2023	PMC10524232	10.1158/1078-0432.CCR-22-3217
21299849	BCR-ABL1-independent PI3Kinase activation causing imatinib-resistance	Quentmeier H, Eberth S, Romani J, Zaborski M, Drexler HG.	J Hematol Oncol. 2011 Feb 7;4:6. doi: 10.1186/1756-8722-4-6.	Quentmeier H	J Hematol Oncol	2011	PMC3041785	10.1186/1756-8722-4-6
29163799	JAK2 aberrations in childhood B-cell precursor acute lymphoblastic leukemia	Steeghs EMP, Jerchel IS, de Goffau-Nobel W, Hoogkamer AQ, Boer JM, Boeree A, van de Ven C, Koudijs MJ, Besselink NJM, de Groot-Kruseman HA, Zwaan CM, Horstmann MA, Pieters R, den Boer ML.	Oncotarget. 2017 Sep 16;8(52):89923-89938. doi: 10.18632/oncotarget.21027. eCollection 2017 Oct 27.	Steeghs EMP	Oncotarget	2017	PMC5685720	10.18632/oncotarget.21027
22271575	Genetic resistance to JAK2 enzymatic inhibitors is overcome by HSP90 inhibition	Weigert O, Lane AA, Bird L, Kopp N, Chapuy B, van Bodegom D, Toms AV, Marubayashi S, Christie AL, McKeown M, Paranal RM, Bradner JE, Yoda A, Gaul C, Vangrevelinghe E, Romanet V, Murakami M, Tiedt R, Ebel N, Evrot E, De Pover A, Régnier CH, Erdmann D, Hofmann F, Eck MJ, Sallan SE, Levine RL, Kung AL, Baffert F, Radimerski T, Weinstock DM.	J Exp Med. 2012 Feb 13;209(2):259-73. doi: 10.1084/jem.20111694. Epub 2012 Jan 23.	Weigert O	J Exp Med	2012	PMC3280877	10.1084/jem.20111694
28331226	The histone deacetylase inhibitor givinostat (ITF2357) exhibits potent anti-tumor activity against CRLF2-rearranged BCP-ALL	Savino AM, Sarno J, Trentin L, Vieri M, Fazio G, Bardini M, Bugarin C, Fossati G, Davis KL, Gaipa G, Izraeli S, Meyer LH, Nolan GP, Biondi A, Te Kronnie G, Palmi C, Cazzaniga G.	Leukemia. 2017 Nov;31(11):2365-2375. doi: 10.1038/leu.2017.93. Epub 2017 Mar 23.	Savino AM	Leukemia	2017		10.1038/leu.2017.93
34505882	Lymphoid blast transformation in an MPN with BCR-JAK2 treated with ruxolitinib: putative mechanisms of resistance	Chen JA, Hou Y, Roskin KM, Arber DA, Bangs CD, Baughn LB, Cherry AM, Ewalt MD, Fire AZ, Fresard L, Kearney HM, Montgomery SB, Ohgami RS, Pearce KE, Pitel BA, Merker JD, Gotlib J.	Blood Adv. 2021 Sep 14;5(17):3492-3496. doi: 10.1182/bloodadvances.2020004174.	Chen JA	Blood Adv	2021	PMC8525236	10.1182/bloodadvances.2020004174
34210682	Network Analysis Reveals Synergistic Genetic Dependencies for Rational Combination Therapy in Philadelphia Chromosome-Like Acute Lymphoblastic Leukemia	Ding YY, Kim H, Madden K, Loftus JP, Chen GM, Allen DH, Zhang R, Xu J, Chen CH, Hu Y, Tasian SK, Tan K.	Clin Cancer Res. 2021 Sep 15;27(18):5109-5122. doi: 10.1158/1078-0432.CCR-21-0553. Epub 2021 Jul 1.	Ding YY	Clin Cancer Res	2021	PMC8448976	10.1158/1078-0432.CCR-21-0553
24668492	Role of altered growth factor receptor-mediated JAK2 signaling in growth and maintenance of human acute myeloid leukemia stem cells	Cook AM, Li L, Ho Y, Lin A, Li L, Stein A, Forman S, Perrotti D, Jove R, Bhatia R.	Blood. 2014 May 1;123(18):2826-37. doi: 10.1182/blood-2013-05-505735. Epub 2014 Mar 25.	Cook AM	Blood	2014	PMC4007609	10.1182/blood-2013-05-505735
25976292	A phase 1 dosing study of ruxolitinib in children with relapsed or refractory solid tumors, leukemias, or myeloproliferative neoplasms: A Children's Oncology Group phase 1 consortium study (ADVL1011)	Loh ML, Tasian SK, Rabin KR, Brown P, Magoon D, Reid JM, Chen X, Ahern CH, Weigel BJ, Blaney SM.	Pediatr Blood Cancer. 2015 Oct;62(10):1717-24. doi: 10.1002/pbc.25575. Epub 2015 May 13.	Loh ML	Pediatr Blood Cancer	2015	PMC4546537	10.1002/pbc.25575
22469781	Using combination therapy to override stromal-mediated chemoresistance in mutant FLT3-positive AML: synergism between FLT3 inhibitors, dasatinib/multi-targeted inhibitors and JAK inhibitors	Weisberg E, Liu Q, Nelson E, Kung AL, Christie AL, Bronson R, Sattler M, Sanda T, Zhao Z, Hur W, Mitsiades C, Smith R, Daley JF, Stone R, Galinsky I, Griffin JD, Gray N.	Leukemia. 2012 Oct;26(10):2233-44. doi: 10.1038/leu.2012.96. Epub 2012 Apr 3.	Weisberg E	Leukemia	2012	PMC4054699	10.1038/leu.2012.96
23609016	Mature T-cell lymphomagenesis induced by retroviral insertional activation of Janus kinase 1	Heinrich T, Rengstl B, Muik A, Petkova M, Schmid F, Wistinghausen R, Warner K, Crispatzu G, Hansmann ML, Herling M, von Laer D, Newrzela S.	Mol Ther. 2013 Jun;21(6):1160-8. doi: 10.1038/mt.2013.67. Epub 2013 Apr 23.	Heinrich T	Mol Ther	2013	PMC3677306	10.1038/mt.2013.67
26547689	Enhancing SHP-1 expression with 5-azacytidine may inhibit STAT3 activation and confer sensitivity in lestaurtinib (CEP-701)-resistant FLT3-ITD positive acute myeloid leukemia	Al-Jamal HA, Mat Jusoh SA, Hassan R, Johan MF.	BMC Cancer. 2015 Nov 7;15:869. doi: 10.1186/s12885-015-1695-x.	Al-Jamal HA	BMC Cancer	2015	PMC4637135	10.1186/s12885-015-1695-x
32843425	Failure of tofacitinib to achieve an objective response in a DDX3X-MLLT10 T-lymphoblastic leukemia with activating JAK3 mutations	Wong J, Wall M, Corboy GP, Taubenheim N, Gregory GP, Opat S, Shortt J.	Cold Spring Harb Mol Case Stud. 2020 Aug 25;6(4):a004994. doi: 10.1101/mcs.a004994. Print 2020 Aug.	Wong J	Cold Spring Harb Mol Case Stud	2020	PMC7476415	10.1101/mcs.a004994
22916261	Random mutagenesis reveals residues of JAK2 critical in evading inhibition by a tyrosine kinase inhibitor	Marit MR, Chohan M, Matthew N, Huang K, Kuntz DA, Rose DR, Barber DL.	PLoS One. 2012;7(8):e43437. doi: 10.1371/journal.pone.0043437. Epub 2012 Aug 16.	Marit MR	PLoS One	2012	PMC3420867	10.1371/journal.pone.0043437
32903304	JAK Inhibition for the Treatment of Myelofibrosis: Limitations and Future Perspectives	Bose P, Verstovsek S.	Hemasphere. 2020 Jul 21;4(4):e424. doi: 10.1097/HS9.0000000000000424. eCollection 2020 Aug.	Bose P	Hemasphere	2020	PMC7375176	10.1097/HS9.0000000000000424
25189729	How many JAK inhibitors in myelofibrosis?	Ferreira BV, Harrison C.	Best Pract Res Clin Haematol. 2014 Jun;27(2):187-95. doi: 10.1016/j.beha.2014.07.010. Epub 2014 Jul 18.	Ferreira BV	Best Pract Res Clin Haematol	2014		10.1016/j.beha.2014.07.010
36460969	Targeting integrated stress response with ISRIB combined with imatinib treatment attenuates RAS/RAF/MAPK and STAT5 signaling and eradicates chronic myeloid leukemia cells	Dudka W, Hoser G, Mondal SS, Turos-Korgul L, Swatler J, Kusio-Kobialka M, Wołczyk M, Klejman A, Brewinska-Olchowik M, Kominek A, Wiech M, Machnicki MM, Seferynska I, Stoklosa T, Piwocka K.	BMC Cancer. 2022 Dec 2;22(1):1254. doi: 10.1186/s12885-022-10289-w.	Dudka W	BMC Cancer	2022	PMC9719211	10.1186/s12885-022-10289-w
24766055	Janus kinase inhibitors for the treatment of myeloproliferative neoplasms	Rosenthal A, Mesa RA.	Expert Opin Pharmacother. 2014 Jun;15(9):1265-76. doi: 10.1517/14656566.2014.913024. Epub 2014 Apr 25.	Rosenthal A	Expert Opin Pharmacother	2014		10.1517/14656566.2014.913024
31114157	Quizartinib (AC220): a promising option for acute myeloid leukemia	Zhou F, Ge Z, Chen B.	Drug Des Devel Ther. 2019 Apr 8;13:1117-1125. doi: 10.2147/DDDT.S198950. eCollection 2019.	Zhou F	Drug Des Devel Ther	2019	PMC6497874	10.2147/DDDT.S198950
33598678	BH3 profiling identifies ruxolitinib as a promising partner for venetoclax to treat T-cell prolymphocytic leukemia	Herbaux C, Kornauth C, Poulain S, Chong SJF, Collins MC, Valentin R, Hackett L, Tournilhac O, Lemonnier F, Dupuis J, Daniel A, Tomowiak C, Laribi K, Renaud L, Roos-Weil D, Rossi C, Van Den Neste E, Leyronnas C, Merabet F, Malfuson JV, Tiab M, Ysebaert L, Ng S, Morschhauser F, Staber PB, Davids MS.	Blood. 2021 Jun 24;137(25):3495-3506. doi: 10.1182/blood.2020007303.	Herbaux C	Blood	2021		10.1182/blood.2020007303
30558676	The ruxolitinib effect: understanding how molecular pathogenesis and epigenetic dysregulation impact therapeutic efficacy in myeloproliferative neoplasms	Greenfield G, McPherson S, Mills K, McMullin MF.	J Transl Med. 2018 Dec 17;16(1):360. doi: 10.1186/s12967-018-1729-7.	Greenfield G	J Transl Med	2018	PMC6296062	10.1186/s12967-018-1729-7
26975864	Where to Turn for Second-Line Cytoreduction After Hydroxyurea in Polycythemia Vera?	Nazha A, Gerds AT.	Oncologist. 2016 Apr;21(4):475-80. doi: 10.1634/theoncologist.2015-0380. Epub 2016 Mar 14.	Nazha A	Oncologist	2016	PMC4828120	10.1634/theoncologist.2015-0380
30563936	Nuclear-Cytoplasmic Transport Is a Therapeutic Target in Myelofibrosis	Yan D, Pomicter AD, Tantravahi S, Mason CC, Senina AV, Ahmann JM, Wang Q, Than H, Patel AB, Heaton WL, Eiring AM, Clair PM, Gantz KC, Redwine HM, Swierczek SI, Halverson BJ, Baloglu E, Shacham S, Khorashad JS, Kelley TW, Salama ME, Miles RR, Boucher KM, Prchal JT, O'Hare T, Deininger MW.	Clin Cancer Res. 2019 Apr 1;25(7):2323-2335. doi: 10.1158/1078-0432.CCR-18-0959. Epub 2018 Dec 18.	Yan D	Clin Cancer Res	2019	PMC6445677	10.1158/1078-0432.CCR-18-0959
37423955	Targeting PP2A-dependent autophagy enhances sensitivity to ruxolitinib in JAK2(V617F) myeloproliferative neoplasms	Courdy C, Platteeuw L, Ducau C, De Araujo I, Boet E, Sahal A, Saland E, Edmond V, Tavitian S, Bertoli S, Cougoul P, Granat F, Poillet L, Marty C, Plo I, Sarry JE, Manenti S, Mansat-De Mas V, Joffre C.	Blood Cancer J. 2023 Jul 10;13(1):106. doi: 10.1038/s41408-023-00875-x.	Courdy C	Blood Cancer J	2023	PMC10330179	10.1038/s41408-023-00875-x
30092288	Janus kinase 2 activation mechanisms revealed by analysis of suppressing mutations	Hammarén HM, Virtanen AT, Abraham BG, Peussa H, Hubbard SR, Silvennoinen O.	J Allergy Clin Immunol. 2019 Apr;143(4):1549-1559.e6. doi: 10.1016/j.jaci.2018.07.022. Epub 2018 Aug 6.	Hammarén HM	J Allergy Clin Immunol	2019	PMC6363912	10.1016/j.jaci.2018.07.022
21521147	New JAK2 inhibitors for myeloproliferative neoplasms	Quintás-Cardama A, Verstovsek S.	Expert Opin Investig Drugs. 2011 Jul;20(7):961-72. doi: 10.1517/13543784.2011.579560. Epub 2011 Apr 27.	Quintás-Cardama A	Expert Opin Investig Drugs	2011		10.1517/13543784.2011.579560
24170028	Alternatively spliced, truncated GCSF receptor promotes leukemogenic properties and sensitivity to JAK inhibition	Mehta HM, Futami M, Glaubach T, Lee DW, Andolina JR, Yang Q, Whichard Z, Quinn M, Lu HF, Kao WM, Przychodzen B, Sarkar CA, Minella A, Maciejewski JP, Corey SJ.	Leukemia. 2014 May;28(5):1041-51. doi: 10.1038/leu.2013.321. Epub 2013 Oct 30.	Mehta HM	Leukemia	2014	PMC5875430	10.1038/leu.2013.321
33149267	Activating JAK-mutations confer resistance to FLT3 kinase inhibitors in FLT3-ITD positive AML in vitro and in vivo	Rummelt C, Gorantla SP, Meggendorfer M, Charlet A, Endres C, Döhner K, Heidel FH, Fischer T, Haferlach T, Duyster J, von Bubnoff N.	Leukemia. 2021 Jul;35(7):2017-2029. doi: 10.1038/s41375-020-01077-1. Epub 2020 Nov 4.	Rummelt C	Leukemia	2021		10.1038/s41375-020-01077-1
26547689	Enhancing SHP-1 expression with 5-azacytidine may inhibit STAT3 activation and confer sensitivity in lestaurtinib (CEP-701)-resistant FLT3-ITD positive acute myeloid leukemia	Al-Jamal HA, Mat Jusoh SA, Hassan R, Johan MF.	BMC Cancer. 2015 Nov 7;15:869. doi: 10.1186/s12885-015-1695-x.	Al-Jamal HA	BMC Cancer	2015	PMC4637135	10.1186/s12885-015-1695-x
31533545	Targeting on glycosylation of mutant FLT3 in acute myeloid leukemia	Hu X, Chen F.	Hematology. 2019 Dec;24(1):651-660. doi: 10.1080/16078454.2019.1666219.	Hu X	Hematology	2019		10.1080/16078454.2019.1666219
32191635	Oncogene-independent BCR-like signaling adaptation confers drug resistance in Ph-like ALL	Hurtz C, Wertheim GB, Loftus JP, Blumenthal D, Lehman A, Li Y, Bagashev A, Manning B, Cummins KD, Burkhardt JK, Perl AE, Carroll M, Tasian SK.	J Clin Invest. 2020 Jul 1;130(7):3637-3653. doi: 10.1172/JCI134424.	Hurtz C	J Clin Invest	2020	PMC7324172	10.1172/JCI134424
21299849	BCR-ABL1-independent PI3Kinase activation causing imatinib-resistance	Quentmeier H, Eberth S, Romani J, Zaborski M, Drexler HG.	J Hematol Oncol. 2011 Feb 7;4:6. doi: 10.1186/1756-8722-4-6.	Quentmeier H	J Hematol Oncol	2011	PMC3041785	10.1186/1756-8722-4-6
30944098	Hematopoietic cytokines mediate resistance to targeted therapy in FLT3-ITD acute myeloid leukemia	Sung PJ, Sugita M, Koblish H, Perl AE, Carroll M.	Blood Adv. 2019 Apr 9;3(7):1061-1072. doi: 10.1182/bloodadvances.2018029850.	Sung PJ	Blood Adv	2019	PMC6457213	10.1182/bloodadvances.2018029850
37227160	CD49d Expression Identifies a Biologically Distinct Subtype of Chronic Lymphocytic Leukemia with Inferior Progression-Free Survival on BTK Inhibitor Therapy	Alsadhan A, Chen J, Gaglione EM, Underbayev C, Tuma PL, Tian X, Freeman LA, Baskar S, Nierman P, Soto S, Itsara A, Ahn IE, Sun C, Bibikova E, Hartmann TN, Mhibik M, Wiestner A.	Clin Cancer Res. 2023 Sep 15;29(18):3612-3621. doi: 10.1158/1078-0432.CCR-22-3217.	Alsadhan A	Clin Cancer Res	2023	PMC10524232	10.1158/1078-0432.CCR-22-3217
25538080	RAS signaling promotes resistance to JAK inhibitors by suppressing BAD-mediated apoptosis	Winter PS, Sarosiek KA, Lin KH, Meggendorfer M, Schnittger S, Letai A, Wood KC.	Sci Signal. 2014 Dec 23;7(357):ra122. doi: 10.1126/scisignal.2005301.	Winter PS	Sci Signal	2014	PMC4353591	10.1126/scisignal.2005301
27742706	HSP90 inhibition overcomes ibrutinib resistance in mantle cell lymphoma	Jacobson C, Kopp N, Layer JV, Redd RA, Tschuri S, Haebe S, van Bodegom D, Bird L, Christie AL, Christodoulou A, Saur A, Tivey T, Zapf S, Bararia D, Zimber-Strobl U, Rodig SJ, Weigert O, Weinstock DM.	Blood. 2016 Nov 24;128(21):2517-2526. doi: 10.1182/blood-2016-04-711176. Epub 2016 Oct 14.	Jacobson C	Blood	2016		10.1182/blood-2016-04-711176
28331226	The histone deacetylase inhibitor givinostat (ITF2357) exhibits potent anti-tumor activity against CRLF2-rearranged BCP-ALL	Savino AM, Sarno J, Trentin L, Vieri M, Fazio G, Bardini M, Bugarin C, Fossati G, Davis KL, Gaipa G, Izraeli S, Meyer LH, Nolan GP, Biondi A, Te Kronnie G, Palmi C, Cazzaniga G.	Leukemia. 2017 Nov;31(11):2365-2375. doi: 10.1038/leu.2017.93. Epub 2017 Mar 23.	Savino AM	Leukemia	2017		10.1038/leu.2017.93
29163799	JAK2 aberrations in childhood B-cell precursor acute lymphoblastic leukemia	Steeghs EMP, Jerchel IS, de Goffau-Nobel W, Hoogkamer AQ, Boer JM, Boeree A, van de Ven C, Koudijs MJ, Besselink NJM, de Groot-Kruseman HA, Zwaan CM, Horstmann MA, Pieters R, den Boer ML.	Oncotarget. 2017 Sep 16;8(52):89923-89938. doi: 10.18632/oncotarget.21027. eCollection 2017 Oct 27.	Steeghs EMP	Oncotarget	2017	PMC5685720	10.18632/oncotarget.21027
34210682	Network Analysis Reveals Synergistic Genetic Dependencies for Rational Combination Therapy in Philadelphia Chromosome-Like Acute Lymphoblastic Leukemia	Ding YY, Kim H, Madden K, Loftus JP, Chen GM, Allen DH, Zhang R, Xu J, Chen CH, Hu Y, Tasian SK, Tan K.	Clin Cancer Res. 2021 Sep 15;27(18):5109-5122. doi: 10.1158/1078-0432.CCR-21-0553. Epub 2021 Jul 1.	Ding YY	Clin Cancer Res	2021	PMC8448976	10.1158/1078-0432.CCR-21-0553
24668492	Role of altered growth factor receptor-mediated JAK2 signaling in growth and maintenance of human acute myeloid leukemia stem cells	Cook AM, Li L, Ho Y, Lin A, Li L, Stein A, Forman S, Perrotti D, Jove R, Bhatia R.	Blood. 2014 May 1;123(18):2826-37. doi: 10.1182/blood-2013-05-505735. Epub 2014 Mar 25.	Cook AM	Blood	2014	PMC4007609	10.1182/blood-2013-05-505735
34505882	Lymphoid blast transformation in an MPN with BCR-JAK2 treated with ruxolitinib: putative mechanisms of resistance	Chen JA, Hou Y, Roskin KM, Arber DA, Bangs CD, Baughn LB, Cherry AM, Ewalt MD, Fire AZ, Fresard L, Kearney HM, Montgomery SB, Ohgami RS, Pearce KE, Pitel BA, Merker JD, Gotlib J.	Blood Adv. 2021 Sep 14;5(17):3492-3496. doi: 10.1182/bloodadvances.2020004174.	Chen JA	Blood Adv	2021	PMC8525236	10.1182/bloodadvances.2020004174
23609016	Mature T-cell lymphomagenesis induced by retroviral insertional activation of Janus kinase 1	Heinrich T, Rengstl B, Muik A, Petkova M, Schmid F, Wistinghausen R, Warner K, Crispatzu G, Hansmann ML, Herling M, von Laer D, Newrzela S.	Mol Ther. 2013 Jun;21(6):1160-8. doi: 10.1038/mt.2013.67. Epub 2013 Apr 23.	Heinrich T	Mol Ther	2013	PMC3677306	10.1038/mt.2013.67
31318944	CRLF2 rearrangement in Ph-like acute lymphoblastic leukemia predicts relative glucocorticoid resistance that is overcome with MEK or Akt inhibition	Meyer LK, Delgado-Martin C, Maude SL, Shannon KM, Teachey DT, Hermiston ML.	PLoS One. 2019 Jul 18;14(7):e0220026. doi: 10.1371/journal.pone.0220026. eCollection 2019.	Meyer LK	PLoS One	2019	PMC6638974	10.1371/journal.pone.0220026
25976292	A phase 1 dosing study of ruxolitinib in children with relapsed or refractory solid tumors, leukemias, or myeloproliferative neoplasms: A Children's Oncology Group phase 1 consortium study (ADVL1011)	Loh ML, Tasian SK, Rabin KR, Brown P, Magoon D, Reid JM, Chen X, Ahern CH, Weigel BJ, Blaney SM.	Pediatr Blood Cancer. 2015 Oct;62(10):1717-24. doi: 10.1002/pbc.25575. Epub 2015 May 13.	Loh ML	Pediatr Blood Cancer	2015	PMC4546537	10.1002/pbc.25575
22469781	Using combination therapy to override stromal-mediated chemoresistance in mutant FLT3-positive AML: synergism between FLT3 inhibitors, dasatinib/multi-targeted inhibitors and JAK inhibitors	Weisberg E, Liu Q, Nelson E, Kung AL, Christie AL, Bronson R, Sattler M, Sanda T, Zhao Z, Hur W, Mitsiades C, Smith R, Daley JF, Stone R, Galinsky I, Griffin JD, Gray N.	Leukemia. 2012 Oct;26(10):2233-44. doi: 10.1038/leu.2012.96. Epub 2012 Apr 3.	Weisberg E	Leukemia	2012	PMC4054699	10.1038/leu.2012.96
22916261	Random mutagenesis reveals residues of JAK2 critical in evading inhibition by a tyrosine kinase inhibitor	Marit MR, Chohan M, Matthew N, Huang K, Kuntz DA, Rose DR, Barber DL.	PLoS One. 2012;7(8):e43437. doi: 10.1371/journal.pone.0043437. Epub 2012 Aug 16.	Marit MR	PLoS One	2012	PMC3420867	10.1371/journal.pone.0043437
22271575	Genetic resistance to JAK2 enzymatic inhibitors is overcome by HSP90 inhibition	Weigert O, Lane AA, Bird L, Kopp N, Chapuy B, van Bodegom D, Toms AV, Marubayashi S, Christie AL, McKeown M, Paranal RM, Bradner JE, Yoda A, Gaul C, Vangrevelinghe E, Romanet V, Murakami M, Tiedt R, Ebel N, Evrot E, De Pover A, Régnier CH, Erdmann D, Hofmann F, Eck MJ, Sallan SE, Levine RL, Kung AL, Baffert F, Radimerski T, Weinstock DM.	J Exp Med. 2012 Feb 13;209(2):259-73. doi: 10.1084/jem.20111694. Epub 2012 Jan 23.	Weigert O	J Exp Med	2012	PMC3280877	10.1084/jem.20111694
32843425	Failure of tofacitinib to achieve an objective response in a DDX3X-MLLT10 T-lymphoblastic leukemia with activating JAK3 mutations	Wong J, Wall M, Corboy GP, Taubenheim N, Gregory GP, Opat S, Shortt J.	Cold Spring Harb Mol Case Stud. 2020 Aug 25;6(4):a004994. doi: 10.1101/mcs.a004994. Print 2020 Aug.	Wong J	Cold Spring Harb Mol Case Stud	2020	PMC7476415	10.1101/mcs.a004994
31751457	The JAK-Inhibitor Tofacitinib Rescues Human Intestinal Epithelial Cells and Colonoids from Cytokine-Induced Barrier Dysfunction	Sayoc-Becerra A, Krishnan M, Fan S, Jimenez J, Hernandez R, Gibson K, Preciado R, Butt G, McCole DF.	Inflamm Bowel Dis. 2020 Feb 11;26(3):407-422. doi: 10.1093/ibd/izz266.	Sayoc-Becerra A	Inflamm Bowel Dis	2020	PMC7012302	10.1093/ibd/izz266
32198525	Management of myelofibrosis after ruxolitinib failure	Harrison CN, Schaap N, Mesa RA.	Ann Hematol. 2020 Jun;99(6):1177-1191. doi: 10.1007/s00277-020-04002-9. Epub 2020 Mar 20.	Harrison CN	Ann Hematol	2020	PMC7237516	10.1007/s00277-020-04002-9
32909045	The JAK Inhibitor Tofacitinib Rescues Intestinal Barrier Defects Caused by Disrupted Epithelial-macrophage Interactions	Spalinger MR, Sayoc-Becerra A, Ordookhanian C, Canale V, Santos AN, King SJ, Krishnan M, Nair MG, Scharl M, McCole DF.	J Crohns Colitis. 2021 Mar 5;15(3):471-484. doi: 10.1093/ecco-jcc/jjaa182.	Spalinger MR	J Crohns Colitis	2021	PMC7944512	10.1093/ecco-jcc/jjaa182
36508699	Erythroid/megakaryocytic differentiation confers BCL-XL dependency and venetoclax resistance in acute myeloid leukemia	Kuusanmäki H, Dufva O, Vähä-Koskela M, Leppä AM, Huuhtanen J, Vänttinen I, Nygren P, Klievink J, Bouhlal J, Pölönen P, Zhang Q, Adnan-Awad S, Mancebo-Pérez C, Saad J, Miettinen J, Javarappa KK, Aakko S, Ruokoranta T, Eldfors S, Heinäniemi M, Theilgaard-Mönch K, Wartiovaara-Kautto U, Keränen M, Porkka K, Konopleva M, Wennerberg K, Kontro M, Heckman CA, Mustjoki S.	Blood. 2023 Mar 30;141(13):1610-1625. doi: 10.1182/blood.2021011094.	Kuusanmäki H	Blood	2023	PMC10651789	10.1182/blood.2021011094
36640223	New Treatments for Myelofibrosis	Tremblay D, Mesa R.	Curr Treat Options Oncol. 2023 Feb;24(2):61-75. doi: 10.1007/s11864-023-01052-9. Epub 2023 Jan 14.	Tremblay D	Curr Treat Options Oncol	2023		10.1007/s11864-023-01052-9
32593470	Management of challenging myelofibrosis after JAK inhibitor failure and/or progression	Scherber RM, Mesa RA.	Blood Rev. 2020 Jul;42:100716. doi: 10.1016/j.blre.2020.100716. Epub 2020 May 30.	Scherber RM	Blood Rev	2020	PMC8895349	10.1016/j.blre.2020.100716
23406773	Molecular pathways: Jak/STAT pathway: mutations, inhibitors, and resistance	Quintás-Cardama A, Verstovsek S.	Clin Cancer Res. 2013 Apr 15;19(8):1933-40. doi: 10.1158/1078-0432.CCR-12-0284. Epub 2013 Feb 13.	Quintás-Cardama A	Clin Cancer Res	2013	PMC5021219	10.1158/1078-0432.CCR-12-0284
29098608	Novel Therapies for Myelofibrosis	Pettit K, Odenike O.	Curr Hematol Malig Rep. 2017 Dec;12(6):611-624. doi: 10.1007/s11899-017-0403-0.	Pettit K	Curr Hematol Malig Rep	2017	PMC5808510	10.1007/s11899-017-0403-0
31450973	Momelotinib for the treatment of myelofibrosis	Xu L, Feng J, Gao G, Tang H.	Expert Opin Pharmacother. 2019 Nov;20(16):1943-1951. doi: 10.1080/14656566.2019.1657093. Epub 2019 Aug 26.	Xu L	Expert Opin Pharmacother	2019		10.1080/14656566.2019.1657093
35763287	Targeting the PI3K pathway in myeloproliferative neoplasms	Gerds AT, Bartalucci N, Assad A, Yacoub A.	Expert Rev Anticancer Ther. 2022 Aug;22(8):835-843. doi: 10.1080/14737140.2022.2093192. Epub 2022 Jun 29.	Gerds AT	Expert Rev Anticancer Ther	2022		10.1080/14737140.2022.2093192
25860240	Novel therapies for myelofibrosis	Stein BL, Cervantes F, Giles F, Harrison CN, Verstovsek S.	Leuk Lymphoma. 2015;56(10):2768-78. doi: 10.3109/10428194.2015.1037762. Epub 2015 May 18.	Stein BL	Leuk Lymphoma	2015	PMC5008691	10.3109/10428194.2015.1037762
27494970	Place du ruxolitinib dans la stratégie thérapeutique des syndromes myéloprolifératifs	Soret J, Kiladjian JJ.	Bull Cancer. 2016 Jun;103(6 Suppl 1):S29-38. doi: 10.1016/S0007-4551(16)30143-6.	Soret J	Bull Cancer	2016		10.1016/S0007-4551(16)30143-6
33149267	Activating JAK-mutations confer resistance to FLT3 kinase inhibitors in FLT3-ITD positive AML in vitro and in vivo	Rummelt C, Gorantla SP, Meggendorfer M, Charlet A, Endres C, Döhner K, Heidel FH, Fischer T, Haferlach T, Duyster J, von Bubnoff N.	Leukemia. 2021 Jul;35(7):2017-2029. doi: 10.1038/s41375-020-01077-1. Epub 2020 Nov 4.	Rummelt C	Leukemia	2021		10.1038/s41375-020-01077-1
36356046	Molecular and Functional Characterization of Human Intestinal Organoids and Monolayers for Modeling Epithelial Barrier	Jelinsky SA, Derksen M, Bauman E, Verissimo CS, van Dooremalen WTM, Roos JL, Higuera Barón C, Caballero-Franco C, Johnson BG, Rooks MG, Pott J, Oldenburg B, Vries RGJ, Boj SF, Kasaian MT, Pourfarzad F, Rosadini CV.	Inflamm Bowel Dis. 2023 Feb 1;29(2):195-206. doi: 10.1093/ibd/izac212.	Jelinsky SA	Inflamm Bowel Dis	2023	PMC9890212	10.1093/ibd/izac212
32903304	JAK Inhibition for the Treatment of Myelofibrosis: Limitations and Future Perspectives	Bose P, Verstovsek S.	Hemasphere. 2020 Jul 21;4(4):e424. doi: 10.1097/HS9.0000000000000424. eCollection 2020 Aug.	Bose P	Hemasphere	2020	PMC7375176	10.1097/HS9.0000000000000424
23670175	Sensitivity and resistance of JAK2 inhibitors to myeloproliferative neoplasms	Bhagwat N, Levine RL, Koppikar P.	Int J Hematol. 2013 Jun;97(6):695-702. doi: 10.1007/s12185-013-1353-5. Epub 2013 May 14.	Bhagwat N	Int J Hematol	2013		10.1007/s12185-013-1353-5
27697994	The Dual Syk/JAK Inhibitor Cerdulatinib Antagonizes B-cell Receptor and Microenvironmental Signaling in Chronic Lymphocytic Leukemia	Blunt MD, Koehrer S, Dobson RC, Larrayoz M, Wilmore S, Hayman A, Parnell J, Smith LD, Davies A, Johnson PWM, Conley PB, Pandey A, Strefford JC, Stevenson FK, Packham G, Forconi F, Coffey GP, Burger JA, Steele AJ.	Clin Cancer Res. 2017 May 1;23(9):2313-2324. doi: 10.1158/1078-0432.CCR-16-1662. Epub 2016 Oct 3.	Blunt MD	Clin Cancer Res	2017	PMC5417366	10.1158/1078-0432.CCR-16-1662
35663101	Novel Therapies in Myeloproliferative Neoplasms: Beyond JAK Inhibitor Monotherapy	Lee SS, Verstovsek S, Pemmaraju N.	J Immunother Precis Oncol. 2021 Jun 29;4(3):117-128. doi: 10.36401/JIPO-20-35. eCollection 2021 Aug.	Lee SS	J Immunother Precis Oncol	2021	PMC9138435	10.36401/JIPO-20-35
35346999	CJ14939, a Novel JAK Inhibitor, Increases Oxaliplatin-induced Cell Death Through JAK/STAT Pathway in Colorectal Cancer	Hong JK, Kim DY, Shin JS, Ryu YS, Moon JH, Koh DI, Lee S, Lee J, Lee WJ, Lee EY, Jung SA, Kim SC, Yu HN, Kim MJ, Hong SW, Park SS, Jung J, Kim SM, Kim EH, Jeong HR, Gong JH, Kim J, Kim TW, Jin DH.	Anticancer Res. 2022 Apr;42(4):1813-1819. doi: 10.21873/anticanres.15657.	Hong JK	Anticancer Res	2022		10.21873/anticanres.15657
32823421	Tofacitinib in Vogt-Koyanagi-Harada disease	Dutta Majumder P, Shah A, Kaushik V.	Indian J Ophthalmol. 2020 Sep;68(9):1938-1939. doi: 10.4103/ijo.IJO_998_20.	Dutta Majumder P	Indian J Ophthalmol	2020	PMC7690541	10.4103/ijo.IJO_998_20
33050168	Novel Concepts of Treatment for Patients with Myelofibrosis and Related Neoplasms	Bose P, Masarova L, Verstovsek S.	Cancers (Basel). 2020 Oct 9;12(10):2891. doi: 10.3390/cancers12102891.	Bose P	Cancers (Basel)	2020	PMC7599937	10.3390/cancers12102891
33472356	Persistence of myelofibrosis treated with ruxolitinib: biology and clinical implications	Ross DM, Babon JJ, Tvorogov D, Thomas D.	Haematologica. 2021 May 1;106(5):1244-1253. doi: 10.3324/haematol.2020.262691.	Ross DM	Haematologica	2021	PMC8094080	10.3324/haematol.2020.262691
35984598	Novel Therapies in Myelofibrosis: Beyond JAK Inhibitors	Waksal JA, Mascarenhas J.	Curr Hematol Malig Rep. 2022 Oct;17(5):140-154. doi: 10.1007/s11899-022-00671-7. Epub 2022 Aug 19.	Waksal JA	Curr Hematol Malig Rep	2022		10.1007/s11899-022-00671-7
24888274	Novel myelofibrosis treatment strategies: potential partners for combination therapies	Stein BL, Swords R, Hochhaus A, Giles F.	Leukemia. 2014 Nov;28(11):2139-47. doi: 10.1038/leu.2014.176. Epub 2014 Jun 3.	Stein BL	Leukemia	2014		10.1038/leu.2014.176
34274356	The JAK1/2 inhibitor baricitinib suppresses eosinophil effector function and restricts allergen-induced airway eosinophilia	Luschnig P, Kienzl M, Roula D, Pilic J, Atallah R, Heinemann A, Sturm EM.	Biochem Pharmacol. 2021 Oct;192:114690. doi: 10.1016/j.bcp.2021.114690. Epub 2021 Jul 16.	Luschnig P	Biochem Pharmacol	2021		10.1016/j.bcp.2021.114690
36740715	Aberrant JAK-STAT signaling-mediated chromatin remodeling impairs the sensitivity of NK/T-cell lymphoma to chidamide	Chen J, Zuo Z, Gao Y, Yao X, Guan P, Wang Y, Li Z, Liu Z, Hong JH, Deng P, Chan JY, Cheah DMZ, Lim J, Chai KXY, Chia BKH, Pang JWL, Koh J, Huang D, He H, Sun Y, Liu L, Liu S, Huang Y, Wang X, You H, Saraf SA, Grigoropoulos NF, Li X, Bei J, Kang T, Lim ST, Teh BT, Huang H, Ong CK, Tan J.	Clin Epigenetics. 2023 Feb 6;15(1):19. doi: 10.1186/s13148-023-01436-6.	Chen J	Clin Epigenetics	2023	PMC9900953	10.1186/s13148-023-01436-6
23385614	What is next beyond janus kinase 2 inhibitors for primary myelofibrosis?	Santos FP, Verstovsek S.	Curr Opin Hematol. 2013 Mar;20(2):123-9. doi: 10.1097/MOH.0b013e32835d8e10.	Santos FP	Curr Opin Hematol	2013		10.1097/MOH.0b013e32835d8e10
36416118	BOREAS: a global, phase III study of the MDM2 inhibitor navtemadlin (KRT-232) in relapsed/refractory myelofibrosis	Verstovsek S, Al-Ali HK, Mascarenhas J, Perkins A, Vannucchi AM, Mohan SR, Scott BL, Woszczyk D, Koschmieder S, García-Delgado R, László R, McGreivy JS, Rothbaum WP, Kiladjian JJ.	Future Oncol. 2022 Nov 23. doi: 10.2217/fon-2022-0901. Online ahead of print.	Verstovsek S	Future Oncol	2022		10.2217/fon-2022-0901
37466271	Safety and efficacy of jaktinib (a novel JAK inhibitor) in patients with myelofibrosis who are relapsed or refractory to ruxolitinib: A single-arm, open-label, phase 2, multicenter study	Zhang Y, Zhang Q, Liu Q, Dang H, Gao S, Wang W, Zhou H, Chen Y, Ma L, Wang J, Yang H, Lu B, Yin H, Wu L, Suo S, Zhao Q, Tong H, Jin J.	Am J Hematol. 2023 Oct;98(10):1579-1587. doi: 10.1002/ajh.27031. Epub 2023 Jul 19.	Zhang Y	Am J Hematol	2023		10.1002/ajh.27031
35903543	JAK2 Alterations in Acute Lymphoblastic Leukemia: Molecular Insights for Superior Precision Medicine Strategies	Downes CE, McClure BJ, McDougal DP, Heatley SL, Bruning JB, Thomas D, Yeung DT, White DL.	Front Cell Dev Biol. 2022 Jul 12;10:942053. doi: 10.3389/fcell.2022.942053. eCollection 2022.	Downes CE	Front Cell Dev Biol	2022	PMC9315936	10.3389/fcell.2022.942053
21788946	The novel JAK inhibitor CYT387 suppresses multiple signalling pathways, prevents proliferation and induces apoptosis in phenotypically diverse myeloma cells	Monaghan KA, Khong T, Burns CJ, Spencer A.	Leukemia. 2011 Dec;25(12):1891-9. doi: 10.1038/leu.2011.175. Epub 2011 Jul 26.	Monaghan KA	Leukemia	2011		10.1038/leu.2011.175
33593882	Mutations in the IFNγ-JAK-STAT Pathway Causing Resistance to Immune Checkpoint Inhibitors in Melanoma Increase Sensitivity to Oncolytic Virus Treatment	Nguyen TT, Ramsay L, Ahanfeshar-Adams M, Lajoie M, Schadendorf D, Alain T, Watson IR.	Clin Cancer Res. 2021 Jun 15;27(12):3432-3442. doi: 10.1158/1078-0432.CCR-20-3365. Epub 2021 Feb 16.	Nguyen TT	Clin Cancer Res	2021		10.1158/1078-0432.CCR-20-3365
31601188	Interleukin-6 mediates resistance to PI3K-pathway-targeted therapy in lymphoma	Kim JH, Kim WS, Park C.	BMC Cancer. 2019 Oct 10;19(1):936. doi: 10.1186/s12885-019-6057-7.	Kim JH	BMC Cancer	2019	PMC6785854	10.1186/s12885-019-6057-7
34376782	Acquired JAK2 mutations confer resistance to JAK inhibitors in cell models of acute lymphoblastic leukemia	Downes CEJ, McClure BJ, Bruning JB, Page E, Breen J, Rehn J, Yeung DT, White DL.	NPJ Precis Oncol. 2021 Aug 10;5(1):75. doi: 10.1038/s41698-021-00215-x.	Downes CEJ	NPJ Precis Oncol	2021	PMC8355279	10.1038/s41698-021-00215-x
33792631	Selective drug combination vulnerabilities in STAT3- and TP53-mutant malignant NK cells	Parri E, Kuusanmäki H, Bulanova D, Mustjoki S, Wennerberg K.	Blood Adv. 2021 Apr 13;5(7):1862-1875. doi: 10.1182/bloodadvances.2020003300.	Parri E	Blood Adv	2021	PMC8045497	10.1182/bloodadvances.2020003300
29417241	Myxovirus resistance protein A inhibits hepatitis C virus replication through JAK-STAT pathway activation	Wang H, Xin X, Wang M, Han L, Li J, Hao Y, Zheng C, Shen C.	Arch Virol. 2018 Jun;163(6):1429-1438. doi: 10.1007/s00705-018-3748-3. Epub 2018 Feb 7.	Wang H	Arch Virol	2018		10.1007/s00705-018-3748-3
32660396	Drugs Repurposing in High-Grade Serous Ovarian Cancer	Torralba M, Farra R, Maddaloni M, Grassi M, Dapas B, Grassi G.	Curr Med Chem. 2020;27(42):7222-7233. doi: 10.2174/0929867327666200713190520.	Torralba M	Curr Med Chem	2020		10.2174/0929867327666200713190520
30030153	HMGB1/RAGE Mediates UVB-Induced Secretory Inflammatory Response and Resistance to Apoptosis in Human Melanocytes	Zhang K, Anumanthan G, Scheaffer S, Cornelius LA.	J Invest Dermatol. 2019 Jan;139(1):202-212. doi: 10.1016/j.jid.2018.05.035. Epub 2018 Jul 17.	Zhang K	J Invest Dermatol	2019		10.1016/j.jid.2018.05.035
25538080	RAS signaling promotes resistance to JAK inhibitors by suppressing BAD-mediated apoptosis	Winter PS, Sarosiek KA, Lin KH, Meggendorfer M, Schnittger S, Letai A, Wood KC.	Sci Signal. 2014 Dec 23;7(357):ra122. doi: 10.1126/scisignal.2005301.	Winter PS	Sci Signal	2014	PMC4353591	10.1126/scisignal.2005301
32446385	Inhibition of JAK1/2 can overcome EGFR-TKI resistance in human NSCLC	Kim DM, Kim MJ, Moon JH, Lee EY, Hong JK, Lee S, Koh DI, Ryu YS, Kim SM, Jung SA, Shin JS, Kim J, Park YS, Hong SW, Lee SH, Jung J, Park SS, Kim DY, Kim EH, Jeong HR, Gong JH, Kim J, Chan Kim S, Yu HN, Ki SY, Kim TW, Jin DH.	Biochem Biophys Res Commun. 2020 Jun 18;527(1):305-310. doi: 10.1016/j.bbrc.2020.04.095. Epub 2020 May 11.	Kim DM	Biochem Biophys Res Commun	2020		10.1016/j.bbrc.2020.04.095
32381296	Combining Radiation with Immunotherapy: The University of Pennsylvania Experience	Luo LY, O'Hara MH, Mitchell TC, Vonderheide RH, Wherry EJ, Minn AJ, Maity A.	Semin Radiat Oncol. 2020 Apr;30(2):173-180. doi: 10.1016/j.semradonc.2019.12.007.	Luo LY	Semin Radiat Oncol	2020		10.1016/j.semradonc.2019.12.007
32127173	Upregulation of IL-4 signaling contributes to aerobic exercise-induced insulin sensitivity	Chen Z, Qin X, Zhang X, Liu B, Chen M.	Biochem Biophys Res Commun. 2020 May 7;525(3):662-667. doi: 10.1016/j.bbrc.2020.02.103. Epub 2020 Feb 29.	Chen Z	Biochem Biophys Res Commun	2020		10.1016/j.bbrc.2020.02.103
35946431	A phase 1 study of ruxolitinib, steroids and lenalidomide for relapsed/refractory multiple myeloma patients	Berenson JR, Kim C, Bujarski S, To J, Spektor TM, Martinez D, Turner C, Ghermezi M, Eades BM, Swift RA, Schwartz G, Eshaghian S, Moss RA, Lim S, Vescio R.	Hematol Oncol. 2022 Dec;40(5):906-913. doi: 10.1002/hon.3066. Epub 2022 Aug 14.	Berenson JR	Hematol Oncol	2022		10.1002/hon.3066
36970721	Targeting Lymphoma-associated Macrophage Expansion via CSF1R/JAK Inhibition is a Therapeutic Vulnerability in Peripheral T-cell Lymphomas	Gao X, Kady N, Wang C, Abdelrahman S, Gann P, Sverdlov M, Wolfe A, Brown N, Reneau J, Robida AM, Murga-Zamalloa C, Wilcox RA.	Cancer Res Commun. 2022 Dec 30;2(12):1727-1737. doi: 10.1158/2767-9764.CRC-22-0336. eCollection 2022 Dec.	Gao X	Cancer Res Commun	2022	PMC10035520	10.1158/2767-9764.CRC-22-0336
29163799	JAK2 aberrations in childhood B-cell precursor acute lymphoblastic leukemia	Steeghs EMP, Jerchel IS, de Goffau-Nobel W, Hoogkamer AQ, Boer JM, Boeree A, van de Ven C, Koudijs MJ, Besselink NJM, de Groot-Kruseman HA, Zwaan CM, Horstmann MA, Pieters R, den Boer ML.	Oncotarget. 2017 Sep 16;8(52):89923-89938. doi: 10.18632/oncotarget.21027. eCollection 2017 Oct 27.	Steeghs EMP	Oncotarget	2017	PMC5685720	10.18632/oncotarget.21027
35202674	Identification of serum and glucocorticoid-regulated kinase 1 as a regulator of signal transducer and activator of transcription 3 signaling	Araki T, Watanabe Y, Okada Y, Murakami H, Ogo N, Asai A.	Exp Cell Res. 2022 Apr 15;413(2):113079. doi: 10.1016/j.yexcr.2022.113079. Epub 2022 Feb 22.	Araki T	Exp Cell Res	2022		10.1016/j.yexcr.2022.113079
21148399	Cancer-related inflammation and Barrett's carcinogenesis: interleukin-6 and STAT3 mediate apoptotic resistance in transformed Barrett's cells	Zhang HY, Zhang Q, Zhang X, Yu C, Huo X, Cheng E, Wang DH, Spechler SJ, Souza RF.	Am J Physiol Gastrointest Liver Physiol. 2011 Mar;300(3):G454-60. doi: 10.1152/ajpgi.00458.2010. Epub 2010 Dec 9.	Zhang HY	Am J Physiol Gastrointest Liver Physiol	2011	PMC3064115	10.1152/ajpgi.00458.2010
37581169	Refractory Palmoplantar Pustulosis Successfully Treated with JAK Inhibitor Tofacitinib: A Case Series	Xu Q, Wang X, Yang A, Wei G.	Infect Drug Resist. 2023 Aug 9;16:5165-5172. doi: 10.2147/IDR.S421299. eCollection 2023.	Xu Q	Infect Drug Resist	2023	PMC10423576	10.2147/IDR.S421299
29788332	Constitutive Interferon Pathway Activation in Tumors as an Efficacy Determinant Following Oncolytic Virotherapy	Kurokawa C, Iankov ID, Anderson SK, Aderca I, Leontovich AA, Maurer MJ, Oberg AL, Schroeder MA, Giannini C, Greiner SM, Becker MA, Thompson EA, Haluska P, Jentoft ME, Parney IF, Weroha SJ, Jen J, Sarkaria JN, Galanis E.	J Natl Cancer Inst. 2018 Oct 1;110(10):1123-1132. doi: 10.1093/jnci/djy033.	Kurokawa C	J Natl Cancer Inst	2018	PMC6186520	10.1093/jnci/djy033
29690750	Cancer-Associated Fibroblasts Promote the Chemo-resistance in Gastric Cancer through Secreting IL-11 Targeting JAK/STAT3/Bcl2 Pathway	Ma J, Song X, Xu X, Mou Y.	Cancer Res Treat. 2019 Jan;51(1):194-210. doi: 10.4143/crt.2018.031. Epub 2018 Apr 20.	Ma J	Cancer Res Treat	2019	PMC6333970	10.4143/crt.2018.031
28864784	SH003 reverses drug resistance by blocking signal transducer and activator of transcription 3 (STAT3) signaling in breast cancer cells	Seo HS, Ku JM, Lee HJ, Woo JK, Cheon C, Kim M, Jang BH, Shin YC, Ko SG.	Biosci Rep. 2017 Nov 15;37(6):BSR20170125. doi: 10.1042/BSR20170125. Print 2017 Dec 22.	Seo HS	Biosci Rep	2017	PMC5686394	10.1042/BSR20170125
28656316	Apigenin overcomes drug resistance by blocking the signal transducer and activator of transcription 3 signaling in breast cancer cells	Seo HS, Ku JM, Choi HS, Woo JK, Lee BH, Kim DS, Song HJ, Jang BH, Shin YC, Ko SG.	Oncol Rep. 2017 Aug;38(2):715-724. doi: 10.3892/or.2017.5752. Epub 2017 Jun 26.	Seo HS	Oncol Rep	2017	PMC5562081	10.3892/or.2017.5752
31941838	miR-543 regulates the epigenetic landscape of myelofibrosis by targeting TET1 and TET2	Fuentes-Mattei E, Bayraktar R, Manshouri T, Silva AM, Ivan C, Gulei D, Fabris L, Soares do Amaral N, Mur P, Perez C, Torres-Claudio E, Dragomir MP, Badillo-Perez A, Knutsen E, Narayanan P, Golfman L, Shimizu M, Zhang X, Zhao W, Ho WT, Estecio MR, Bartholomeusz G, Tomuleasa C, Berindan-Neagoe I, Zweidler-McKay PA, Estrov Z, Zhao ZJ, Verstovsek S, Calin GA, Redis RS.	JCI Insight. 2020 Jan 16;5(1):e121781. doi: 10.1172/jci.insight.121781.	Fuentes-Mattei E	JCI Insight	2020	PMC7030823	10.1172/jci.insight.121781
24030211	Overcoming cancer cell resistance to VSV oncolysis with JAK1/2 inhibitors	Escobar-Zarate D, Liu YP, Suksanpaisan L, Russell SJ, Peng KW.	Cancer Gene Ther. 2013 Oct;20(10):582-9. doi: 10.1038/cgt.2013.55. Epub 2013 Sep 13.	Escobar-Zarate D	Cancer Gene Ther	2013	PMC4817541	10.1038/cgt.2013.55
35159191	Targeting the gp130/STAT3 Axis Attenuates Tumor Microenvironment Mediated Chemoresistance in Group 3 Medulloblastoma Cells	Sreenivasan L, Li LV, Leclair P, Lim CJ.	Cells. 2022 Jan 23;11(3):381. doi: 10.3390/cells11030381.	Sreenivasan L	Cells	2022	PMC8834329	10.3390/cells11030381
31937615	A Phase I Study of Ruxolitinib, Lenalidomide, and Steroids for Patients with Relapsed/Refractory Multiple Myeloma	Berenson JR, To J, Spektor TM, Martinez D, Turner C, Sanchez A, Ghermezi M, Eades BM, Swift RA, Schwartz G, Eshaghian S, Stampleman L, Moss RA, Lim S, Vescio R.	Clin Cancer Res. 2020 May 15;26(10):2346-2353. doi: 10.1158/1078-0432.CCR-19-1899. Epub 2020 Jan 14.	Berenson JR	Clin Cancer Res	2020		10.1158/1078-0432.CCR-19-1899
36240188	A transcriptomic analysis of the effects of macrophage polarization and endotoxin tolerance on the response to Salmonella	Sedivy-Haley K, Blimkie T, Falsafi R, Lee AH, Hancock REW.	PLoS One. 2022 Oct 14;17(10):e0276010. doi: 10.1371/journal.pone.0276010. eCollection 2022.	Sedivy-Haley K	PLoS One	2022	PMC9565388	10.1371/journal.pone.0276010
36460932	Ruxolitinib enhances cytotoxic and apoptotic effects of temozolomide on glioblastoma cells by regulating WNT signaling pathway-related genes	Goker Bagca B, Ozates NP, Biray Avci C.	Med Oncol. 2022 Dec 2;40(1):37. doi: 10.1007/s12032-022-01897-4.	Goker Bagca B	Med Oncol	2022		10.1007/s12032-022-01897-4
34372612	Targeting JAK/STAT Signaling Antagonizes Resistance to Oncolytic Reovirus Therapy Driven by Prior Infection with HTLV-1 in Models of T-Cell Lymphoma	Islam S, Espitia CM, Persky DO, Carew JS, Nawrocki ST.	Viruses. 2021 Jul 20;13(7):1406. doi: 10.3390/v13071406.	Islam S	Viruses	2021	PMC8310324	10.3390/v13071406
35800413	Immediate-release tofacitinib reduces insulin resistance in non-diabetic active rheumatoid arthritis patients: A single-center retrospective study	Wang CR, Tsai HW.	World J Diabetes. 2022 Jun 15;13(6):454-465. doi: 10.4239/wjd.v13.i6.454.	Wang CR	World J Diabetes	2022	PMC9210542	10.4239/wjd.v13.i6.454
28566376	Ruxolitinib and Polycation Combination Treatment Overcomes Multiple Mechanisms of Resistance of Pancreatic Cancer Cells to Oncolytic Vesicular Stomatitis Virus	Felt SA, Droby GN, Grdzelishvili VZ.	J Virol. 2017 Jul 27;91(16):e00461-17. doi: 10.1128/JVI.00461-17. Print 2017 Aug 15.	Felt SA	J Virol	2017	PMC5533928	10.1128/JVI.00461-17
24058754	The interplay between inhibition of JAK2 and HSP90	Fridman JS, Sarlis NJ.	JAKSTAT. 2012 Apr 1;1(2):77-9. doi: 10.4161/jkst.20293.	Fridman JS	JAKSTAT	2012	PMC3670297	10.4161/jkst.20293
31705893	Oncostatin-M-Reactive Pericytes Aggravate Blood-Brain Barrier Dysfunction by Activating JAK/STAT3 Signaling In Vitro	Takata F, Dohgu S, Sakaguchi S, Sakai K, Yamanaka G, Iwao T, Matsumoto J, Kimura I, Sezaki Y, Tanaka Y, Yamauchi A, Kataoka Y.	Neuroscience. 2019 Dec 1;422:12-20. doi: 10.1016/j.neuroscience.2019.10.014. Epub 2019 Nov 6.	Takata F	Neuroscience	2019		10.1016/j.neuroscience.2019.10.014
34777398	Ruxolitinib Ameliorates Airway Hyperresponsiveness and Lung Inflammation in a Corticosteroid-Resistant Murine Model of Severe Asthma	Subramanian H, Hashem T, Bahal D, Kammala AK, Thaxton K, Das R.	Front Immunol. 2021 Oct 29;12:786238. doi: 10.3389/fimmu.2021.786238. eCollection 2021.	Subramanian H	Front Immunol	2021	PMC8586657	10.3389/fimmu.2021.786238
37924201	Real-world comparative study of the efficacy of Janus kinase inhibitors in patients with rheumatoid arthritis: the ANSWER cohort study	Hayashi S, Tachibana S, Maeda T, Yamashita M, Shirasugi I, Yamamoto Y, Yamada H, Okano T, Nishimura K, Ueda Y, Jinnno S, Saegusa J, Yamamoto W, Murata K, Fujii T, Hata K, Yoshikawa A, Ebina K, Etani Y, Yoshida N, Amuro H, Hashimoto M, Hara R, Katayama M, Okano T, Kuroda R.	Rheumatology (Oxford). 2023 Nov 1:kead543. doi: 10.1093/rheumatology/kead543. Online ahead of print.	Hayashi S	Rheumatology (Oxford)	2023		10.1093/rheumatology/kead543
25057499	Hepatic stellate cell coculture enables sorafenib resistance in Huh7 cells through HGF/c-Met/Akt and Jak2/Stat3 pathways	Chen W, Wu J, Shi H, Wang Z, Zhang G, Cao Y, Jiang C, Ding Y.	Biomed Res Int. 2014;2014:764981. doi: 10.1155/2014/764981. Epub 2014 Jun 25.	Chen W	Biomed Res Int	2014	PMC4095710	10.1155/2014/764981
29622655	Repurposing tofacitinib as an anti-myeloma therapeutic to reverse growth-promoting effects of the bone marrow microenvironment	Lam C, Ferguson ID, Mariano MC, Lin YT, Murnane M, Liu H, Smith GA, Wong SW, Taunton J, Liu JO, Mitsiades CS, Hann BC, Aftab BT, Wiita AP.	Haematologica. 2018 Jul;103(7):1218-1228. doi: 10.3324/haematol.2017.174482. Epub 2018 Apr 5.	Lam C	Haematologica	2018	PMC6029548	10.3324/haematol.2017.174482
26685983	Enhanced Antitumor Activity of Cetuximab in Combination with the Jak Inhibitor CYT387 against Non-Small-Cell Lung Cancer with Various Genotypes	Hu Y, Dong XZ, Liu X, Liu P, Chen YB.	Mol Pharm. 2016 Feb 1;13(2):689-97. doi: 10.1021/acs.molpharmaceut.5b00927. Epub 2015 Dec 29.	Hu Y	Mol Pharm	2016		10.1021/acs.molpharmaceut.5b00927
30076740	Oncostatin M-induced blood-brain barrier impairment is due to prolonged activation of STAT3 signaling in vitro	Takata F, Dohgu S, Matsumoto J, Machida T, Sakaguchi S, Kimura I, Yamauchi A, Kataoka Y.	J Cell Biochem. 2018 Nov;119(11):9055-9063. doi: 10.1002/jcb.27162. Epub 2018 Aug 4.	Takata F	J Cell Biochem	2018		10.1002/jcb.27162
26883073	STAT1 and NF-κB Inhibitors Diminish Basal Interferon-Stimulated Gene Expression and Improve the Productive Infection of Oncolytic HSV in MPNST Cells	Jackson JD, Markert JM, Li L, Carroll SL, Cassady KA.	Mol Cancer Res. 2016 May;14(5):482-92. doi: 10.1158/1541-7786.MCR-15-0427. Epub 2016 Feb 16.	Jackson JD	Mol Cancer Res	2016	PMC4867290	10.1158/1541-7786.MCR-15-0427
35429330	Secondary chronic myeloid leukemia in a patient with CALR and ASXL1-mutated primary myelofibrosis	Sobieralski P, Bieniaszewska M, Leszczyńska A, Żuk M, Wasąg B, Zaucha JM.	Int J Hematol. 2022 Sep;116(3):442-445. doi: 10.1007/s12185-022-03331-x. Epub 2022 Apr 16.	Sobieralski P	Int J Hematol	2022		10.1007/s12185-022-03331-x
27436342	Loss of mutL homolog-1 (MLH1) expression promotes acquisition of oncogenic and inhibitor-resistant point mutations in tyrosine kinases	Springuel L, Losdyck E, Saussoy P, Turcq B, Mahon FX, Knoops L, Renauld JC.	Cell Mol Life Sci. 2016 Dec;73(24):4739-4748. doi: 10.1007/s00018-016-2310-2. Epub 2016 Jul 19.	Springuel L	Cell Mol Life Sci	2016		10.1007/s00018-016-2310-2
26598745	Symptomatic Profiles of Patients With Polycythemia Vera: Implications of Inadequately Controlled Disease	Geyer H, Scherber R, Kosiorek H, Dueck AC, Kiladjian JJ, Xiao Z, Slot S, Zweegman S, Sackmann F, Fuentes AK, Hernández-Maraver D, Döhner K, Harrison CN, Radia D, Muxi P, Besses C, Cervantes F, Johansson PL, Andreasson B, Rambaldi A, Barbui T, Bonatz K, Reiter A, Boyer F, Etienne G, Ianotto JC, Ranta D, Roy L, Cahn JY, Maldonado N, Barosi G, Ferrari ML, Gale RP, Birgegard G, Xu Z, Zhang Y, Sun X, …	J Clin Oncol. 2016 Jan 10;34(2):151-9. doi: 10.1200/JCO.2015.62.9337. Epub 2015 Nov 23.	Geyer H	J Clin Oncol	2016		10.1200/JCO.2015.62.9337
30221675	Y-box binding protein-1 and STAT3 independently regulate ATP-binding cassette transporters in the chemoresistance of gastric cancer cells	Chua PJ, Lim JP, Guo TT, Khanna P, Hu Q, Bay BH, Baeg GH.	Int J Oncol. 2018 Dec;53(6):2579-2589. doi: 10.3892/ijo.2018.4557. Epub 2018 Sep 11.	Chua PJ	Int J Oncol	2018		10.3892/ijo.2018.4557
31318944	CRLF2 rearrangement in Ph-like acute lymphoblastic leukemia predicts relative glucocorticoid resistance that is overcome with MEK or Akt inhibition	Meyer LK, Delgado-Martin C, Maude SL, Shannon KM, Teachey DT, Hermiston ML.	PLoS One. 2019 Jul 18;14(7):e0220026. doi: 10.1371/journal.pone.0220026. eCollection 2019.	Meyer LK	PLoS One	2019	PMC6638974	10.1371/journal.pone.0220026
29408565	In vitro-induced M2 type macrophages induces the resistance of prostate cancer cells to cytotoxic action of NK cells	Xu L, Shen M, Chen X, Yang DR, Tsai Y, Keng PC, Lee SO, Chen Y.	Exp Cell Res. 2018 Mar 1;364(1):113-123. doi: 10.1016/j.yexcr.2018.01.041. Epub 2018 Feb 1.	Xu L	Exp Cell Res	2018		10.1016/j.yexcr.2018.01.041
22916261	Random mutagenesis reveals residues of JAK2 critical in evading inhibition by a tyrosine kinase inhibitor	Marit MR, Chohan M, Matthew N, Huang K, Kuntz DA, Rose DR, Barber DL.	PLoS One. 2012;7(8):e43437. doi: 10.1371/journal.pone.0043437. Epub 2012 Aug 16.	Marit MR	PLoS One	2012	PMC3420867	10.1371/journal.pone.0043437
19968719	Frequent STAT3 activation is associated with Mcl-1 expression in nasal NK-cell lymphoma	Tsutsui M, Yasuda H, Suto H, Imai H, Isobe Y, Sasaki M, Kojima Y, Oshimi K, Sugimoto K.	Int J Lab Hematol. 2010 Aug 1;32(4):419-26. doi: 10.1111/j.1751-553X.2009.01204.x. Epub 2009 Nov 24.	Tsutsui M	Int J Lab Hematol	2010		10.1111/j.1751-553X.2009.01204.x
23835698	Sequential use of protein kinase inhibitors potentiates their toxicity to melanoma cells: a rationale to combine targeted drugs based on protein expression inhibition profiles	Aftimos PG, Wiedig M, Langouo Fontsa M, Awada A, Ghanem G, Journe F.	Int J Oncol. 2013 Sep;43(3):919-26. doi: 10.3892/ijo.2013.2008. Epub 2013 Jul 8.	Aftimos PG	Int J Oncol	2013		10.3892/ijo.2013.2008
29025600	A novel somatic JAK2 kinase-domain mutation in pediatric acute lymphoblastic leukemia with rapid on-treatment development of LOH	Sadras T, Heatley SL, Kok CH, McClure BJ, Yeung D, Hughes TP, Sutton R, Ziegler DS, White DL.	Cancer Genet. 2017 Oct;216-217:86-90. doi: 10.1016/j.cancergen.2017.07.008. Epub 2017 Jul 31.	Sadras T	Cancer Genet	2017		10.1016/j.cancergen.2017.07.008
24578343	IL-4 induces columnar-like differentiation of esophageal squamous epithelium through JAK/PI3K pathway: possible role in pathogenesis of Barrett's esophagus	Shan J, Oshima T, Farre R, Fukui H, Watari J, Miwa H.	Am J Physiol Gastrointest Liver Physiol. 2014 Apr 15;306(8):G641-9. doi: 10.1152/ajpgi.00386.2013. Epub 2014 Feb 27.	Shan J	Am J Physiol Gastrointest Liver Physiol	2014		10.1152/ajpgi.00386.2013
27732936	The ETS factor ESE3/EHF represses IL-6 preventing STAT3 activation and expansion of the prostate cancer stem-like compartment	Albino D, Civenni G, Rossi S, Mitra A, Catapano CV, Carbone GM.	Oncotarget. 2016 Nov 22;7(47):76756-76768. doi: 10.18632/oncotarget.12525.	Albino D	Oncotarget	2016	PMC5363547	10.18632/oncotarget.12525
24280282	Selective strong synergism of Ruxolitinib and second generation tyrosine kinase inhibitors to overcome bone marrow stroma related drug resistance in chronic myelogenous leukemia	Quintarelli C, De Angelis B, Errichiello S, Caruso S, Esposito N, Colavita I, Raia M, Pagliuca S, Pugliese N, Risitano AM, Picardi M, Luciano L, Saglio G, Martinelli G, Pane F.	Leuk Res. 2014 Feb;38(2):236-42. doi: 10.1016/j.leukres.2013.11.006. Epub 2013 Nov 15.	Quintarelli C	Leuk Res	2014		10.1016/j.leukres.2013.11.006
27449287	CRLF2 over-expression is a poor prognostic marker in children with high risk T-cell acute lymphoblastic leukemia	Palmi C, Savino AM, Silvestri D, Bronzini I, Cario G, Paganin M, Buldini B, Galbiati M, Muckenthaler MU, Bugarin C, Della Mina P, Nagel S, Barisone E, Casale F, Locatelli F, Lo Nigro L, Micalizzi C, Parasole R, Pession A, Putti MC, Santoro N, Testi AM, Ziino O, Kulozik AE, Zimmermann M, Schrappe M, Villa A, Gaipa G, Basso G, Biondi A, Valsecchi MG, Stanulla M, Conter V, Te Kronnie G, Cazzaniga G.	Oncotarget. 2016 Sep 13;7(37):59260-59272. doi: 10.18632/oncotarget.10610.	Palmi C	Oncotarget	2016	PMC5312310	10.18632/oncotarget.10610
36593812	Successful initial tofacitinib treatment for acute severe ulcerative colitis with steroid resistance: a case series	Komeda Y, Kono M, Kashida H, Tribonias G, Masaki S, Takada R, Nagai T, Hagiwara S, Nishida N, Takenaka M, Honjo H, Matsui S, Tsuji N, Kudo M.	Ann Gastroenterol. 2023 Jan-Feb;36(1):97-102. doi: 10.20524/aog.2022.0768. Epub 2022 Nov 29.	Komeda Y	Ann Gastroenterol	2023	PMC9756026	10.20524/aog.2022.0768
25313647	High basal expression of interferon-stimulated genes in human bronchial epithelial (BEAS-2B) cells contributes to influenza A virus resistance	Seng LG, Daly J, Chang KC, Kuchipudi SV.	PLoS One. 2014 Oct 14;9(10):e109023. doi: 10.1371/journal.pone.0109023. eCollection 2014.	Seng LG	PLoS One	2014	PMC4196766	10.1371/journal.pone.0109023
38178250	The effects of suppressing inflammation by tofacitinib may simultaneously improve glycaemic parameters and inflammatory markers in rheumatoid arthritis patients with comorbid type 2 diabetes: a proof-of-concept, open, prospective, clinical study	Di Muzio C, Di Cola I, Shariat Panahi A, Ursini F, Iagnocco A, Giacomelli R, Cipriani P, Ruscitti P.	Arthritis Res Ther. 2024 Jan 4;26(1):14. doi: 10.1186/s13075-023-03249-7.	Di Muzio C	Arthritis Res Ther	2024	PMC10765862	10.1186/s13075-023-03249-7
36252553	JAK: Not Just Another Kinase	Agashe RP, Lippman SM, Kurzrock R.	Mol Cancer Ther. 2022 Dec 2;21(12):1757-1764. doi: 10.1158/1535-7163.MCT-22-0323.	Agashe RP	Mol Cancer Ther	2022	PMC10441554	10.1158/1535-7163.MCT-22-0323
32198525	Management of myelofibrosis after ruxolitinib failure	Harrison CN, Schaap N, Mesa RA.	Ann Hematol. 2020 Jun;99(6):1177-1191. doi: 10.1007/s00277-020-04002-9. Epub 2020 Mar 20.	Harrison CN	Ann Hematol	2020	PMC7237516	10.1007/s00277-020-04002-9
38134932	Sensory neurons promote immune homeostasis in the lung	Tamari M, Del Bel KL, Ver Heul AM, Zamidar L, Orimo K, Hoshi M, Trier AM, Yano H, Yang TL, Biggs CM, Motomura K, Shibuya R, Yu CD, Xie Z, Iriki H, Wang Z, Auyeung K, Damle G, Demircioglu D, Gregory JK, Hasson D, Dai J, Chang RB, Morita H, Matsumoto K, Jain S, Van Dyken S, Milner JD, Bogunovic D, Hu H, Artis D, Turvey SE, Kim BS.	Cell. 2024 Jan 4;187(1):44-61.e17. doi: 10.1016/j.cell.2023.11.027. Epub 2023 Dec 21.	Tamari M	Cell	2024	PMC10811756	10.1016/j.cell.2023.11.027
36640223	New Treatments for Myelofibrosis	Tremblay D, Mesa R.	Curr Treat Options Oncol. 2023 Feb;24(2):61-75. doi: 10.1007/s11864-023-01052-9. Epub 2023 Jan 14.	Tremblay D	Curr Treat Options Oncol	2023		10.1007/s11864-023-01052-9
24583800	Molecular pathways: molecular basis for sensitivity and resistance to JAK kinase inhibitors	Meyer SC, Levine RL.	Clin Cancer Res. 2014 Apr 15;20(8):2051-9. doi: 10.1158/1078-0432.CCR-13-0279. Epub 2014 Feb 28.	Meyer SC	Clin Cancer Res	2014	PMC3990645	10.1158/1078-0432.CCR-13-0279
35089603	Chronic neutrophilic leukemia: 2022 update on diagnosis, genomic landscape, prognosis, and management	Szuber N, Elliott M, Tefferi A.	Am J Hematol. 2022 Apr;97(4):491-505. doi: 10.1002/ajh.26481. Epub 2022 Feb 9.	Szuber N	Am J Hematol	2022		10.1002/ajh.26481
23670175	Sensitivity and resistance of JAK2 inhibitors to myeloproliferative neoplasms	Bhagwat N, Levine RL, Koppikar P.	Int J Hematol. 2013 Jun;97(6):695-702. doi: 10.1007/s12185-013-1353-5. Epub 2013 May 14.	Bhagwat N	Int J Hematol	2013		10.1007/s12185-013-1353-5
29098608	Novel Therapies for Myelofibrosis	Pettit K, Odenike O.	Curr Hematol Malig Rep. 2017 Dec;12(6):611-624. doi: 10.1007/s11899-017-0403-0.	Pettit K	Curr Hematol Malig Rep	2017	PMC5808510	10.1007/s11899-017-0403-0
34903489	State-of-the-Art Review on Myelofibrosis Therapies	Wang F, Qiu T, Wang H, Yang Q.	Clin Lymphoma Myeloma Leuk. 2022 May;22(5):e350-e362. doi: 10.1016/j.clml.2021.11.007. Epub 2021 Nov 15.	Wang F	Clin Lymphoma Myeloma Leuk	2022		10.1016/j.clml.2021.11.007
31450973	Momelotinib for the treatment of myelofibrosis	Xu L, Feng J, Gao G, Tang H.	Expert Opin Pharmacother. 2019 Nov;20(16):1943-1951. doi: 10.1080/14656566.2019.1657093. Epub 2019 Aug 26.	Xu L	Expert Opin Pharmacother	2019		10.1080/14656566.2019.1657093
25352124	Cooperating JAK1 and JAK3 mutants increase resistance to JAK inhibitors	Springuel L, Hornakova T, Losdyck E, Lambert F, Leroy E, Constantinescu SN, Flex E, Tartaglia M, Knoops L, Renauld JC.	Blood. 2014 Dec 18;124(26):3924-31. doi: 10.1182/blood-2014-05-576652. Epub 2014 Oct 28.	Springuel L	Blood	2014		10.1182/blood-2014-05-576652
34376782	Acquired JAK2 mutations confer resistance to JAK inhibitors in cell models of acute lymphoblastic leukemia	Downes CEJ, McClure BJ, Bruning JB, Page E, Breen J, Rehn J, Yeung DT, White DL.	NPJ Precis Oncol. 2021 Aug 10;5(1):75. doi: 10.1038/s41698-021-00215-x.	Downes CEJ	NPJ Precis Oncol	2021	PMC8355279	10.1038/s41698-021-00215-x
25189729	How many JAK inhibitors in myelofibrosis?	Ferreira BV, Harrison C.	Best Pract Res Clin Haematol. 2014 Jun;27(2):187-95. doi: 10.1016/j.beha.2014.07.010. Epub 2014 Jul 18.	Ferreira BV	Best Pract Res Clin Haematol	2014		10.1016/j.beha.2014.07.010
32777067	RAS/CBL mutations predict resistance to JAK inhibitors in myelofibrosis and are associated with poor prognostic features	Coltro G, Rotunno G, Mannelli L, Mannarelli C, Fiaccabrino S, Romagnoli S, Bartalucci N, Ravenda E, Gelli E, Sant'Antonio E, Patnaik MM, Tefferi A, Vannucchi AM, Guglielmelli P.	Blood Adv. 2020 Aug 11;4(15):3677-3687. doi: 10.1182/bloodadvances.2020002175.	Coltro G	Blood Adv	2020	PMC7422130	10.1182/bloodadvances.2020002175
31490767	STAT5 and STAT5 Inhibitors in Hematological Malignancies	Tolomeo M, Meli M, Grimaudo S.	Anticancer Agents Med Chem. 2019;19(17):2036-2046. doi: 10.2174/1871520619666190906160848.	Tolomeo M	Anticancer Agents Med Chem	2019		10.2174/1871520619666190906160848
35984598	Novel Therapies in Myelofibrosis: Beyond JAK Inhibitors	Waksal JA, Mascarenhas J.	Curr Hematol Malig Rep. 2022 Oct;17(5):140-154. doi: 10.1007/s11899-022-00671-7. Epub 2022 Aug 19.	Waksal JA	Curr Hematol Malig Rep	2022		10.1007/s11899-022-00671-7
25860240	Novel therapies for myelofibrosis	Stein BL, Cervantes F, Giles F, Harrison CN, Verstovsek S.	Leuk Lymphoma. 2015;56(10):2768-78. doi: 10.3109/10428194.2015.1037762. Epub 2015 May 18.	Stein BL	Leuk Lymphoma	2015	PMC5008691	10.3109/10428194.2015.1037762
35763287	Targeting the PI3K pathway in myeloproliferative neoplasms	Gerds AT, Bartalucci N, Assad A, Yacoub A.	Expert Rev Anticancer Ther. 2022 Aug;22(8):835-843. doi: 10.1080/14737140.2022.2093192. Epub 2022 Jun 29.	Gerds AT	Expert Rev Anticancer Ther	2022		10.1080/14737140.2022.2093192
23432430	Investigational Janus kinase inhibitors	Tam CS, Verstovsek S.	Expert Opin Investig Drugs. 2013 Jun;22(6):687-99. doi: 10.1517/13543784.2013.774373. Epub 2013 Feb 23.	Tam CS	Expert Opin Investig Drugs	2013		10.1517/13543784.2013.774373
25538080	RAS signaling promotes resistance to JAK inhibitors by suppressing BAD-mediated apoptosis	Winter PS, Sarosiek KA, Lin KH, Meggendorfer M, Schnittger S, Letai A, Wood KC.	Sci Signal. 2014 Dec 23;7(357):ra122. doi: 10.1126/scisignal.2005301.	Winter PS	Sci Signal	2014	PMC4353591	10.1126/scisignal.2005301
36569926	Molecular dissection of Janus kinases as drug targets for inflammatory diseases	Kwon S.	Front Immunol. 2022 Dec 8;13:1075192. doi: 10.3389/fimmu.2022.1075192. eCollection 2022.	Kwon S	Front Immunol	2022	PMC9773558	10.3389/fimmu.2022.1075192
32903304	JAK Inhibition for the Treatment of Myelofibrosis: Limitations and Future Perspectives	Bose P, Verstovsek S.	Hemasphere. 2020 Jul 21;4(4):e424. doi: 10.1097/HS9.0000000000000424. eCollection 2020 Aug.	Bose P	Hemasphere	2020	PMC7375176	10.1097/HS9.0000000000000424
31549971	The role of JAK inhibitors in multiple myeloma	Ghermezi M, Spektor TM, Berenson JR.	Clin Adv Hematol Oncol. 2019 Sep;17(9):500-505.	Ghermezi M	Clin Adv Hematol Oncol	2019
37701031	Recent advances in JAK inhibitors for the treatment of metabolic syndrome	Collotta D, Franchina MP, Carlucci V, Collino M.	Front Pharmacol. 2023 Aug 24;14:1245535. doi: 10.3389/fphar.2023.1245535. eCollection 2023.	Collotta D	Front Pharmacol	2023	PMC10494544	10.3389/fphar.2023.1245535
25982279	Targeting JAK kinase in solid tumors: emerging opportunities and challenges	Buchert M, Burns CJ, Ernst M.	Oncogene. 2016 Feb 25;35(8):939-51. doi: 10.1038/onc.2015.150. Epub 2015 May 18.	Buchert M	Oncogene	2016		10.1038/onc.2015.150
33935032	Disease modifying agents of myeloproliferative neoplasms: a review	Lee SE.	Blood Res. 2021 Apr 30;56(S1):S26-S33. doi: 10.5045/br.2021.2020325.	Lee SE	Blood Res	2021	PMC8093995	10.5045/br.2021.2020325
29942363	The role of the JAK/STAT signal pathway in rheumatoid arthritis	Malemud CJ.	Ther Adv Musculoskelet Dis. 2018 Jun;10(5-6):117-127. doi: 10.1177/1759720X18776224. Epub 2018 May 19.	Malemud CJ	Ther Adv Musculoskelet Dis	2018	PMC6009092	10.1177/1759720X18776224
33634867	Polycythaemia vera: molecular genetics, diagnostics and therapeutics	Putter JS, Seghatchian J.	Vox Sang. 2021 Jul;116(6):617-627. doi: 10.1111/vox.13069. Epub 2021 Feb 26.	Putter JS	Vox Sang	2021		10.1111/vox.13069
33844952	Myelofibrosis: challenges for preclinical models and emerging therapeutic targets	Morsia E, Gangat N.	Expert Opin Ther Targets. 2021 Mar;25(3):211-222. doi: 10.1080/14728222.2021.1915992. Epub 2021 Apr 19.	Morsia E	Expert Opin Ther Targets	2021		10.1080/14728222.2021.1915992
29352387	Current Perspectives on Erythema Multiforme	Lerch M, Mainetti C, Terziroli Beretta-Piccoli B, Harr T.	Clin Rev Allergy Immunol. 2018 Feb;54(1):177-184. doi: 10.1007/s12016-017-8667-7.	Lerch M	Clin Rev Allergy Immunol	2018		10.1007/s12016-017-8667-7
34283349	Clinical Features, Immunopathogenesis, and Therapeutic Strategies in Vitiligo	Wang Y, Li S, Li C.	Clin Rev Allergy Immunol. 2021 Dec;61(3):299-323. doi: 10.1007/s12016-021-08868-z. Epub 2021 Jul 20.	Wang Y	Clin Rev Allergy Immunol	2021		10.1007/s12016-021-08868-z
24888274	Novel myelofibrosis treatment strategies: potential partners for combination therapies	Stein BL, Swords R, Hochhaus A, Giles F.	Leukemia. 2014 Nov;28(11):2139-47. doi: 10.1038/leu.2014.176. Epub 2014 Jun 3.	Stein BL	Leukemia	2014		10.1038/leu.2014.176
25330439	Novel insights into the biology and treatment of chronic myeloproliferative neoplasms	Mughal TI, Barbui T, Abdel-Wahab O, Kralovics R, Jamieson C, Kvasnicka HM, Mullaly A, Rampal R, Mesa R, Kiladjian JJ, Deininger M, Prchal J, Hehlmann R, Saglio G, Van Etten RA.	Leuk Lymphoma. 2015 Jul;56(7):1938-48. doi: 10.3109/10428194.2014.974594. Epub 2014 Nov 19.	Mughal TI	Leuk Lymphoma	2015	PMC5076856	10.3109/10428194.2014.974594
30114348	Polycythemia vera: diagnosis, clinical course, and current management	Büyükaşik Y, Alİ R, Ar C, Turgut M, Yavuz S, Saydam G.	Turk J Med Sci. 2018 Aug 16;48(4):698-710. doi: 10.3906/sag-1806-43.	Büyükaşik Y	Turk J Med Sci	2018		10.3906/sag-1806-43
33050168	Novel Concepts of Treatment for Patients with Myelofibrosis and Related Neoplasms	Bose P, Masarova L, Verstovsek S.	Cancers (Basel). 2020 Oct 9;12(10):2891. doi: 10.3390/cancers12102891.	Bose P	Cancers (Basel)	2020	PMC7599937	10.3390/cancers12102891
36505447	Type 1 interferon suppresses expression and glucocorticoid induction of glucocorticoid-induced leucine zipper (GILZ)	Dankers W, Northcott M, Bennett T, D'Cruz A, Sherlock R, Gearing LJ, Hertzog P, Russ B, Miceli I, Scheer S, Fujishiro M, Hayakawa K, Ikeda K, Morand EF, Jones SA.	Front Immunol. 2022 Nov 23;13:1034880. doi: 10.3389/fimmu.2022.1034880. eCollection 2022.	Dankers W	Front Immunol	2022	PMC9727222	10.3389/fimmu.2022.1034880
36416118	BOREAS: a global, phase III study of the MDM2 inhibitor navtemadlin (KRT-232) in relapsed/refractory myelofibrosis	Verstovsek S, Al-Ali HK, Mascarenhas J, Perkins A, Vannucchi AM, Mohan SR, Scott BL, Woszczyk D, Koschmieder S, García-Delgado R, László R, McGreivy JS, Rothbaum WP, Kiladjian JJ.	Future Oncol. 2022 Nov 23. doi: 10.2217/fon-2022-0901. Online ahead of print.	Verstovsek S	Future Oncol	2022		10.2217/fon-2022-0901
23385614	What is next beyond janus kinase 2 inhibitors for primary myelofibrosis?	Santos FP, Verstovsek S.	Curr Opin Hematol. 2013 Mar;20(2):123-9. doi: 10.1097/MOH.0b013e32835d8e10.	Santos FP	Curr Opin Hematol	2013		10.1097/MOH.0b013e32835d8e10
36805946	A JAK tyrosine kinase and pseudokinase Co-inhibition strategy combines enhanced potency and on-demand activation	Chen X, Zhang L, Bao Q, Meng F, Liu C, Xu R, Ji X, You Q, Jiang Z.	Eur J Med Chem. 2023 Mar 15;250:115198. doi: 10.1016/j.ejmech.2023.115198. Epub 2023 Feb 10.	Chen X	Eur J Med Chem	2023		10.1016/j.ejmech.2023.115198
24766055	Janus kinase inhibitors for the treatment of myeloproliferative neoplasms	Rosenthal A, Mesa RA.	Expert Opin Pharmacother. 2014 Jun;15(9):1265-76. doi: 10.1517/14656566.2014.913024. Epub 2014 Apr 25.	Rosenthal A	Expert Opin Pharmacother	2014		10.1517/14656566.2014.913024
25511622	Genomic and pharmacogenetic studies of childhood acute lymphoblastic leukemia	Pui CH.	Front Med. 2015 Mar;9(1):1-9. doi: 10.1007/s11684-015-0381-3. Epub 2014 Dec 15.	Pui CH	Front Med	2015		10.1007/s11684-015-0381-3
35903543	JAK2 Alterations in Acute Lymphoblastic Leukemia: Molecular Insights for Superior Precision Medicine Strategies	Downes CE, McClure BJ, McDougal DP, Heatley SL, Bruning JB, Thomas D, Yeung DT, White DL.	Front Cell Dev Biol. 2022 Jul 12;10:942053. doi: 10.3389/fcell.2022.942053. eCollection 2022.	Downes CE	Front Cell Dev Biol	2022	PMC9315936	10.3389/fcell.2022.942053
33312349	Selection of new immunotherapy targets for NK/T cell lymphoma	Lv K, Li X, Yu H, Chen X, Zhang M, Wu X.	Am J Transl Res. 2020 Nov 15;12(11):7034-7047. eCollection 2020.	Lv K	Am J Transl Res	2020	PMC7724344
36352850	Disease-modifying anti-rheumatic drugs improve the cardiovascular profile in patients with rheumatoid arthritis	Giachi A, Cugno M, Gualtierotti R.	Front Cardiovasc Med. 2022 Oct 24;9:1012661. doi: 10.3389/fcvm.2022.1012661. eCollection 2022.	Giachi A	Front Cardiovasc Med	2022	PMC9637771	10.3389/fcvm.2022.1012661
35663101	Novel Therapies in Myeloproliferative Neoplasms: Beyond JAK Inhibitor Monotherapy	Lee SS, Verstovsek S, Pemmaraju N.	J Immunother Precis Oncol. 2021 Jun 29;4(3):117-128. doi: 10.36401/JIPO-20-35. eCollection 2021 Aug.	Lee SS	J Immunother Precis Oncol	2021	PMC9138435	10.36401/JIPO-20-35
35571547	Treatment-resistant atopic dermatitis: novel therapeutics, digital tools, and precision medicine	Naik PP.	Asia Pac Allergy. 2022 Apr 28;12(2):e20. doi: 10.5415/apallergy.2022.12.e20. eCollection 2022 Apr.	Naik PP	Asia Pac Allergy	2022	PMC9066083	10.5415/apallergy.2022.12.e20
22469781	Using combination therapy to override stromal-mediated chemoresistance in mutant FLT3-positive AML: synergism between FLT3 inhibitors, dasatinib/multi-targeted inhibitors and JAK inhibitors	Weisberg E, Liu Q, Nelson E, Kung AL, Christie AL, Bronson R, Sattler M, Sanda T, Zhao Z, Hur W, Mitsiades C, Smith R, Daley JF, Stone R, Galinsky I, Griffin JD, Gray N.	Leukemia. 2012 Oct;26(10):2233-44. doi: 10.1038/leu.2012.96. Epub 2012 Apr 3.	Weisberg E	Leukemia	2012	PMC4054699	10.1038/leu.2012.96
37423955	Targeting PP2A-dependent autophagy enhances sensitivity to ruxolitinib in JAK2(V617F) myeloproliferative neoplasms	Courdy C, Platteeuw L, Ducau C, De Araujo I, Boet E, Sahal A, Saland E, Edmond V, Tavitian S, Bertoli S, Cougoul P, Granat F, Poillet L, Marty C, Plo I, Sarry JE, Manenti S, Mansat-De Mas V, Joffre C.	Blood Cancer J. 2023 Jul 10;13(1):106. doi: 10.1038/s41408-023-00875-x.	Courdy C	Blood Cancer J	2023	PMC10330179	10.1038/s41408-023-00875-x
31738612	Tyrosine kinase inhibitors for the treatment of rheumatoid arthritis: phase I to Ⅱ clinical trials	Wu J, Zhu Z, Yu Q, Ding C.	Expert Opin Investig Drugs. 2019 Dec;28(12):1113-1123. doi: 10.1080/13543784.2019.1692812. Epub 2019 Nov 20.	Wu J	Expert Opin Investig Drugs	2019		10.1080/13543784.2019.1692812
36797153	SOHO State of the Art Updates and Next Questions: Novel Therapeutic Strategies in Development for Myelofibrosis	Chifotides HT, Masarova L, Verstovsek S.	Clin Lymphoma Myeloma Leuk. 2023 Apr;23(4):219-231. doi: 10.1016/j.clml.2022.12.014. Epub 2023 Jan 6.	Chifotides HT	Clin Lymphoma Myeloma Leuk	2023	PMC10378306	10.1016/j.clml.2022.12.014
37352275	Comparing the value of mono- vs coculture for high-throughput compound screening in hematological malignancies	Herbst SA, Kim V, Roider T, Schitter EC, Bruch PM, Liebers N, Kolb C, Knoll M, Lu J, Dreger P, Müller-Tidow C, Zenz T, Huber W, Dietrich S.	Blood Adv. 2023 Oct 10;7(19):5925-5936. doi: 10.1182/bloodadvances.2022009652.	Herbst SA	Blood Adv	2023	PMC10558604	10.1182/bloodadvances.2022009652
34274356	The JAK1/2 inhibitor baricitinib suppresses eosinophil effector function and restricts allergen-induced airway eosinophilia	Luschnig P, Kienzl M, Roula D, Pilic J, Atallah R, Heinemann A, Sturm EM.	Biochem Pharmacol. 2021 Oct;192:114690. doi: 10.1016/j.bcp.2021.114690. Epub 2021 Jul 16.	Luschnig P	Biochem Pharmacol	2021		10.1016/j.bcp.2021.114690
38327523	Progress in molecular diagnosis and treatment of chronic mucocutaneous candidiasis	Jing D, Liang G, Li X, Liu W.	Front Immunol. 2024 Jan 24;15:1343138. doi: 10.3389/fimmu.2024.1343138. eCollection 2024.	Jing D	Front Immunol	2024	PMC10847319	10.3389/fimmu.2024.1343138
29163799	JAK2 aberrations in childhood B-cell precursor acute lymphoblastic leukemia	Steeghs EMP, Jerchel IS, de Goffau-Nobel W, Hoogkamer AQ, Boer JM, Boeree A, van de Ven C, Koudijs MJ, Besselink NJM, de Groot-Kruseman HA, Zwaan CM, Horstmann MA, Pieters R, den Boer ML.	Oncotarget. 2017 Sep 16;8(52):89923-89938. doi: 10.18632/oncotarget.21027. eCollection 2017 Oct 27.	Steeghs EMP	Oncotarget	2017	PMC5685720	10.18632/oncotarget.21027
28619982	JAK1/2 and BCL2 inhibitors synergize to counteract bone marrow stromal cell-induced protection of AML	Karjalainen R, Pemovska T, Popa M, Liu M, Javarappa KK, Majumder MM, Yadav B, Tamborero D, Tang J, Bychkov D, Kontro M, Parsons A, Suvela M, Mayoral Safont M, Porkka K, Aittokallio T, Kallioniemi O, McCormack E, Gjertsen BT, Wennerberg K, Knowles J, Heckman CA.	Blood. 2017 Aug 10;130(6):789-802. doi: 10.1182/blood-2016-02-699363. Epub 2017 Jun 15.	Karjalainen R	Blood	2017		10.1182/blood-2016-02-699363
21393331	Oncogenic JAK1 and JAK2-activating mutations resistant to ATP-competitive inhibitors	Hornakova T, Springuel L, Devreux J, Dusa A, Constantinescu SN, Knoops L, Renauld JC.	Haematologica. 2011 Jun;96(6):845-53. doi: 10.3324/haematol.2010.036350. Epub 2011 Mar 10.	Hornakova T	Haematologica	2011	PMC3105646	10.3324/haematol.2010.036350
36752816	Pharmacological Modulation of the Crosstalk between Aberrant Janus Kinase Signaling and Epigenetic Modifiers of the Histone Deacetylase Family to Treat Cancer	Mustafa AM, Krämer OH.	Pharmacol Rev. 2023 Jan;75(1):35-61. doi: 10.1124/pharmrev.122.000612. Epub 2022 Dec 8.	Mustafa AM	Pharmacol Rev	2023		10.1124/pharmrev.122.000612
20166937	New opportunities to treat the T315I-Bcr-Abl mutant in chronic myeloid leukaemia: tyrosine kinase inhibitors and molecules that act by alternative mechanisms	Schenone S, Brullo C, Botta M.	Curr Med Chem. 2010;17(13):1220-45. doi: 10.2174/092986710790936310.	Schenone S	Curr Med Chem	2010		10.2174/092986710790936310
25595890	Mutational spectrum of adult T-ALL	Neumann M, Vosberg S, Schlee C, Heesch S, Schwartz S, Gökbuget N, Hoelzer D, Graf A, Krebs S, Bartram I, Blum H, Brüggemann M, Hecht J, Bohlander SK, Greif PA, Baldus CD.	Oncotarget. 2015 Feb 20;6(5):2754-66. doi: 10.18632/oncotarget.2218.	Neumann M	Oncotarget	2015	PMC4413615	10.18632/oncotarget.2218
24030211	Overcoming cancer cell resistance to VSV oncolysis with JAK1/2 inhibitors	Escobar-Zarate D, Liu YP, Suksanpaisan L, Russell SJ, Peng KW.	Cancer Gene Ther. 2013 Oct;20(10):582-9. doi: 10.1038/cgt.2013.55. Epub 2013 Sep 13.	Escobar-Zarate D	Cancer Gene Ther	2013	PMC4817541	10.1038/cgt.2013.55
22271575	Genetic resistance to JAK2 enzymatic inhibitors is overcome by HSP90 inhibition	Weigert O, Lane AA, Bird L, Kopp N, Chapuy B, van Bodegom D, Toms AV, Marubayashi S, Christie AL, McKeown M, Paranal RM, Bradner JE, Yoda A, Gaul C, Vangrevelinghe E, Romanet V, Murakami M, Tiedt R, Ebel N, Evrot E, De Pover A, Régnier CH, Erdmann D, Hofmann F, Eck MJ, Sallan SE, Levine RL, Kung AL, Baffert F, Radimerski T, Weinstock DM.	J Exp Med. 2012 Feb 13;209(2):259-73. doi: 10.1084/jem.20111694. Epub 2012 Jan 23.	Weigert O	J Exp Med	2012	PMC3280877	10.1084/jem.20111694
37005447	Targeting the NF-κB pathway enhances responsiveness of mammary tumors to JAK inhibitors	Bapat AS, O'Connor CH, Schwertfeger KL.	Sci Rep. 2023 Apr 1;13(1):5349. doi: 10.1038/s41598-023-32321-0.	Bapat AS	Sci Rep	2023	PMC10067805	10.1038/s41598-023-32321-0
35202674	Identification of serum and glucocorticoid-regulated kinase 1 as a regulator of signal transducer and activator of transcription 3 signaling	Araki T, Watanabe Y, Okada Y, Murakami H, Ogo N, Asai A.	Exp Cell Res. 2022 Apr 15;413(2):113079. doi: 10.1016/j.yexcr.2022.113079. Epub 2022 Feb 22.	Araki T	Exp Cell Res	2022		10.1016/j.yexcr.2022.113079
33094033	Advances in potential treatment options for myeloproliferative neoplasm associated myelofibrosis	Bose P.	Expert Opin Orphan Drugs. 2019;7(10):415-425. doi: 10.1080/21678707.2019.1664900. Epub 2019 Sep 24.	Bose P	Expert Opin Orphan Drugs	2019	PMC7577425	10.1080/21678707.2019.1664900
32413585	Baricitinib counteracts metaflammation, thus protecting against diet-induced metabolic abnormalities in mice	Collotta D, Hull W, Mastrocola R, Chiazza F, Cento AS, Murphy C, Verta R, Alves GF, Gaudioso G, Fava F, Yaqoob M, Aragno M, Tuohy K, Thiemermann C, Collino M.	Mol Metab. 2020 Sep;39:101009. doi: 10.1016/j.molmet.2020.101009. Epub 2020 May 13.	Collotta D	Mol Metab	2020	PMC7267733	10.1016/j.molmet.2020.101009
24058754	The interplay between inhibition of JAK2 and HSP90	Fridman JS, Sarlis NJ.	JAKSTAT. 2012 Apr 1;1(2):77-9. doi: 10.4161/jkst.20293.	Fridman JS	JAKSTAT	2012	PMC3670297	10.4161/jkst.20293
31423579	JAK1/2 pathway inhibition suppresses M2 polarization and overcomes resistance of myeloma to lenalidomide by reducing TRIB1, MUC1, CD44, CXCL12, and CXCR4 expression	Chen H, Li M, Sanchez E, Soof CM, Bujarski S, Ng N, Cao J, Hekmati T, Zahab B, Nosrati JD, Wen M, Wang CS, Tang G, Xu N, Spektor TM, Berenson JR.	Br J Haematol. 2020 Jan;188(2):283-294. doi: 10.1111/bjh.16158. Epub 2019 Aug 18.	Chen H	Br J Haematol	2020		10.1111/bjh.16158
37924201	Real-world comparative study of the efficacy of Janus kinase inhibitors in patients with rheumatoid arthritis: the ANSWER cohort study	Hayashi S, Tachibana S, Maeda T, Yamashita M, Shirasugi I, Yamamoto Y, Yamada H, Okano T, Nishimura K, Ueda Y, Jinnno S, Saegusa J, Yamamoto W, Murata K, Fujii T, Hata K, Yoshikawa A, Ebina K, Etani Y, Yoshida N, Amuro H, Hashimoto M, Hara R, Katayama M, Okano T, Kuroda R.	Rheumatology (Oxford). 2023 Nov 1:kead543. doi: 10.1093/rheumatology/kead543. Online ahead of print.	Hayashi S	Rheumatology (Oxford)	2023		10.1093/rheumatology/kead543
30474944	[Targeted therapy of polycytemia vera patients]	Shikhbabaeva DI, Shuvaev VA, Martynkevich IS, Zyuzgin IS, Abdulkadyrov KM.	Vopr Onkol. 2016;62(4):386-93.	Shikhbabaeva DI	Vopr Onkol	2016
37175439	Secreted Soluble Factors from Tumor-Activated Mesenchymal Stromal Cells Confer Platinum Chemoresistance to Ovarian Cancer Cells	Koren Carmi Y, Khamaisi H, Adawi R, Noyman E, Gopas J, Mahajna J.	Int J Mol Sci. 2023 Apr 23;24(9):7730. doi: 10.3390/ijms24097730.	Koren Carmi Y	Int J Mol Sci	2023	PMC10178190	10.3390/ijms24097730
28939759	IL-22 Increases Permeability of Intestinal Epithelial Tight Junctions by Enhancing Claudin-2 Expression	Wang Y, Mumm JB, Herbst R, Kolbeck R, Wang Y.	J Immunol. 2017 Nov 1;199(9):3316-3325. doi: 10.4049/jimmunol.1700152. Epub 2017 Sep 22.	Wang Y	J Immunol	2017		10.4049/jimmunol.1700152
33872695	Genome wide CRISPR screening reveals a role for sialylation in the tumorigenesis and chemoresistance of acute myeloid leukemia cells	Lee DH, Kang SH, Choi DS, Ko M, Choi E, Ahn H, Min H, Oh SJ, Lee MS, Park Y, Jin HS.	Cancer Lett. 2021 Jul 10;510:37-47. doi: 10.1016/j.canlet.2021.04.006. Epub 2021 Apr 16.	Lee DH	Cancer Lett	2021		10.1016/j.canlet.2021.04.006
33301867	Enhancing intradermal delivery of tofacitinib citrate: Comparison between powder-loaded hollow microneedle arrays and dissolving microneedle arrays	Cárcamo-Martínez Á, Mallon B, Anjani QK, Domínguez-Robles J, Utomo E, Vora LK, Tekko IA, Larrañeta E, Donnelly RF.	Int J Pharm. 2021 Jan 25;593:120152. doi: 10.1016/j.ijpharm.2020.120152. Epub 2020 Dec 7.	Cárcamo-Martínez Á	Int J Pharm	2021		10.1016/j.ijpharm.2020.120152
30572654	Ponatinib Inhibits Multiple Signaling Pathways Involved in STAT3 Signaling and Attenuates Colorectal Tumor Growth	Tan FH, Putoczki TL, Lou J, Hinde E, Hollande F, Giraud J, Stylli SS, Paradiso L, Zhu HJ, Sieber OM, Luwor RB.	Cancers (Basel). 2018 Dec 19;10(12):526. doi: 10.3390/cancers10120526.	Tan FH	Cancers (Basel)	2018	PMC6316865	10.3390/cancers10120526
22684105	Tyrosine kinase pathways modulate tumor susceptibility to natural killer cells	Bellucci R, Nguyen HN, Martin A, Heinrichs S, Schinzel AC, Hahn WC, Ritz J.	J Clin Invest. 2012 Jul;122(7):2369-83. doi: 10.1172/JCI58457. Epub 2012 Jun 11.	Bellucci R	J Clin Invest	2012	PMC3386806	10.1172/JCI58457
37863662	Synergy between Interleukin-1β, Interferon-γ, and Glucocorticoids to Induce TLR2 Expression Involves NF-κB, STAT1, and the Glucocorticoid Receptor	Bansal A, Kooi C, Kalyanaraman K, Gill S, Thorne A, Chandramohan P, Necker-Brown A, Mostafa MM, Milani A, Leigh R, Newton R.	Mol Pharmacol. 2023 Dec 15;105(1):23-38. doi: 10.1124/molpharm.123.000740.	Bansal A	Mol Pharmacol	2023		10.1124/molpharm.123.000740
23445613	Dual PI3K/AKT/mTOR inhibitor BEZ235 synergistically enhances the activity of JAK2 inhibitor against cultured and primary human myeloproliferative neoplasm cells	Fiskus W, Verstovsek S, Manshouri T, Smith JE, Peth K, Abhyankar S, McGuirk J, Bhalla KN.	Mol Cancer Ther. 2013 May;12(5):577-88. doi: 10.1158/1535-7163.MCT-12-0862. Epub 2013 Feb 27.	Fiskus W	Mol Cancer Ther	2013		10.1158/1535-7163.MCT-12-0862
23449448	Phosphorylation of signal transducer and activator of transcription 1 reduces bortezomib-mediated apoptosis in cancer cells	Kao C, Chao A, Tsai CL, Lin CY, Chuang WC, Chen HW, Yen TC, Wang TH, Lai CH, Wang HS.	Cell Death Dis. 2013 Feb 28;4(2):e512. doi: 10.1038/cddis.2013.38.	Kao C	Cell Death Dis	2013	PMC3734825	10.1038/cddis.2013.38
23921465	Induction of antiviral genes by the tumor microenvironment confers resistance to virotherapy	Liu YP, Suksanpaisan L, Steele MB, Russell SJ, Peng KW.	Sci Rep. 2013;3:2375. doi: 10.1038/srep02375.	Liu YP	Sci Rep	2013	PMC3736178	10.1038/srep02375
23835698	Sequential use of protein kinase inhibitors potentiates their toxicity to melanoma cells: a rationale to combine targeted drugs based on protein expression inhibition profiles	Aftimos PG, Wiedig M, Langouo Fontsa M, Awada A, Ghanem G, Journe F.	Int J Oncol. 2013 Sep;43(3):919-26. doi: 10.3892/ijo.2013.2008. Epub 2013 Jul 8.	Aftimos PG	Int J Oncol	2013		10.3892/ijo.2013.2008
29025600	A novel somatic JAK2 kinase-domain mutation in pediatric acute lymphoblastic leukemia with rapid on-treatment development of LOH	Sadras T, Heatley SL, Kok CH, McClure BJ, Yeung D, Hughes TP, Sutton R, Ziegler DS, White DL.	Cancer Genet. 2017 Oct;216-217:86-90. doi: 10.1016/j.cancergen.2017.07.008. Epub 2017 Jul 31.	Sadras T	Cancer Genet	2017		10.1016/j.cancergen.2017.07.008
24775308	Combination of the ABL kinase inhibitor imatinib with the Janus kinase 2 inhibitor TG101348 for targeting residual BCR-ABL-positive cells	Okabe S, Tauchi T, Katagiri S, Tanaka Y, Ohyashiki K.	J Hematol Oncol. 2014 Apr 28;7:37. doi: 10.1186/1756-8722-7-37.	Okabe S	J Hematol Oncol	2014	PMC4012544	10.1186/1756-8722-7-37
27579615	Janus and PI3-kinases mediate glucocorticoid resistance in activated chronic leukemia cells	Oppermann S, Lam AJ, Tung S, Shi Y, McCaw L, Wang G, Ylanko J, Leber B, Andrews D, Spaner DE.	Oncotarget. 2016 Nov 8;7(45):72608-72621. doi: 10.18632/oncotarget.11618.	Oppermann S	Oncotarget	2016	PMC5341931	10.18632/oncotarget.11618
24766055	Janus kinase inhibitors for the treatment of myeloproliferative neoplasms	Rosenthal A, Mesa RA.	Expert Opin Pharmacother. 2014 Jun;15(9):1265-76. doi: 10.1517/14656566.2014.913024. Epub 2014 Apr 25.	Rosenthal A	Expert Opin Pharmacother	2014		10.1517/14656566.2014.913024
20809224	Targeted signal transduction therapies in myeloid malignancies	Scott E, Hexner E, Perl A, Carroll M.	Curr Oncol Rep. 2010 Nov;12(6):358-65. doi: 10.1007/s11912-010-0126-z.	Scott E	Curr Oncol Rep	2010		10.1007/s11912-010-0126-z
36385374	Intracellular angiopoietin-1 promotes TKI-resistance via activation of JAK/STAT5 pathway in chronic myeloid leukemia	Ma D, Liu P, Hu C, Zhou Z, Wang P, Wang Y, Zhang Y, Ran Y, Li P, Zhao J, Wang J, Zhang C, Tang L.	Oncogene. 2023 Jan;42(2):124-137. doi: 10.1038/s41388-022-02536-y. Epub 2022 Nov 17.	Ma D	Oncogene	2023		10.1038/s41388-022-02536-y
22547687	Phosphoproteomic analysis of leukemia cells under basal and drug-treated conditions identifies markers of kinase pathway activation and mechanisms of resistance	Alcolea MP, Casado P, Rodríguez-Prados JC, Vanhaesebroeck B, Cutillas PR.	Mol Cell Proteomics. 2012 Aug;11(8):453-66. doi: 10.1074/mcp.M112.017483. Epub 2012 Apr 29.	Alcolea MP	Mol Cell Proteomics	2012	PMC3412974	10.1074/mcp.M112.017483
28804127	Discovery of novel drug sensitivities in T-PLL by high-throughput ex vivo drug testing and mutation profiling	Andersson EI, Pützer S, Yadav B, Dufva O, Khan S, He L, Sellner L, Schrader A, Crispatzu G, Oleś M, Zhang H, Adnan-Awad S, Lagström S, Bellanger D, Mpindi JP, Eldfors S, Pemovska T, Pietarinen P, Lauhio A, Tomska K, Cuesta-Mateos C, Faber E, Koschmieder S, Brümmendorf TH, Kytölä S, Savolainen ER, Siitonen T, Ellonen P, Kallioniemi O, Wennerberg K, Ding W, Stern MH, Huber W, Anders S, Tang J, Aitt…	Leukemia. 2018 Mar;32(3):774-787. doi: 10.1038/leu.2017.252. Epub 2017 Aug 14.	Andersson EI	Leukemia	2018		10.1038/leu.2017.252
30082821	Dual inhibition of JAK1/2 kinases and BCL2: a promising therapeutic strategy for acute myeloid leukemia	Kurtz SE, Eide CA, Kaempf A, Mori M, Tognon CE, Borate U, Druker BJ, Tyner JW.	Leukemia. 2018 Sep;32(9):2025-2028. doi: 10.1038/s41375-018-0225-7. Epub 2018 Aug 6.	Kurtz SE	Leukemia	2018	PMC6168939	10.1038/s41375-018-0225-7
34007050	MAPK-ERK is a central pathway in T-cell acute lymphoblastic leukemia that drives steroid resistance	van der Zwet JCG, Buijs-Gladdines JGCAM, Cordo' V, Debets DO, Smits WK, Chen Z, Dylus J, Zaman GJR, Altelaar M, Oshima K, Bornhauser B, Bourquin JP, Cools J, Ferrando AA, Vormoor J, Pieters R, Vormoor B, Meijerink JPP.	Leukemia. 2021 Dec;35(12):3394-3405. doi: 10.1038/s41375-021-01291-5. Epub 2021 May 18.	van der Zwet JCG	Leukemia	2021		10.1038/s41375-021-01291-5
37272257	Acute myeloid leukemia (AML)-derived mesenchymal stem cells induce chemoresistance and epithelial-mesenchymal transition-like program in AML through IL-6/JAK2/STAT3 signaling	Lu J, Dong Q, Zhang S, Feng Y, Yang J, Zhao L.	Cancer Sci. 2023 Aug;114(8):3287-3300. doi: 10.1111/cas.15855. Epub 2023 Jun 4.	Lu J	Cancer Sci	2023	PMC10394133	10.1111/cas.15855
21693757	Kill one bird with two stones: potential efficacy of BCR-ABL and autophagy inhibition in CML	Helgason GV, Karvela M, Holyoake TL.	Blood. 2011 Aug 25;118(8):2035-43. doi: 10.1182/blood-2011-01-330621. Epub 2011 Jun 21.	Helgason GV	Blood	2011		10.1182/blood-2011-01-330621
28831147	How Does the L884P Mutation Confer Resistance to Type-II Inhibitors of JAK2 Kinase: A Comprehensive Molecular Modeling Study	Kong X, Sun H, Pan P, Li D, Zhu F, Chang S, Xu L, Li Y, Hou T.	Sci Rep. 2017 Aug 22;7(1):9088. doi: 10.1038/s41598-017-09586-3.	Kong X	Sci Rep	2017	PMC5567357	10.1038/s41598-017-09586-3
33567976	Co-existence of BCR-ABL and JAK2V617F mutation in resistant chronic myeloid leukemia in the imatinib era: Is there a correlation?	Frikha R, Turki F, Kassar O, Elloumi M, Kamoun H.	J Oncol Pharm Pract. 2021 Oct;27(7):1784-1789. doi: 10.1177/1078155221991646. Epub 2021 Feb 10.	Frikha R	J Oncol Pharm Pract	2021		10.1177/1078155221991646
31235520	Bone marrow-derived mesenchymal stromal cells promote resistance to tyrosine kinase inhibitors in chronic myeloid leukemia via the IL-7/JAK1/STAT5 pathway	Zhang X, Tu H, Yang Y, Jiang X, Hu X, Luo Q, Li J.	J Biol Chem. 2019 Aug 9;294(32):12167-12179. doi: 10.1074/jbc.RA119.008037. Epub 2019 Jun 24.	Zhang X	J Biol Chem	2019	PMC6690703	10.1074/jbc.RA119.008037
22072733	Leflunomide induces apoptosis in fludarabine-resistant and clinically refractory CLL cells	Dietrich S, Krämer OH, Hahn E, Schäfer C, Giese T, Hess M, Tretter T, Rieger M, Hüllein J, Zenz T, Ho AD, Dreger P, Luft T.	Clin Cancer Res. 2012 Jan 15;18(2):417-31. doi: 10.1158/1078-0432.CCR-11-1049. Epub 2011 Nov 9.	Dietrich S	Clin Cancer Res	2012		10.1158/1078-0432.CCR-11-1049
21393331	Oncogenic JAK1 and JAK2-activating mutations resistant to ATP-competitive inhibitors	Hornakova T, Springuel L, Devreux J, Dusa A, Constantinescu SN, Knoops L, Renauld JC.	Haematologica. 2011 Jun;96(6):845-53. doi: 10.3324/haematol.2010.036350. Epub 2011 Mar 10.	Hornakova T	Haematologica	2011	PMC3105646	10.3324/haematol.2010.036350
33971281	Constitutive JAK/STAT signaling is the primary mechanism of resistance to JAKi in TYK2-rearranged acute lymphoblastic leukemia	Tavakoli Shirazi P, Eadie LN, Page EC, Heatley SL, Bruning JB, White DL.	Cancer Lett. 2021 Aug 1;512:28-37. doi: 10.1016/j.canlet.2021.04.027. Epub 2021 May 7.	Tavakoli Shirazi P	Cancer Lett	2021		10.1016/j.canlet.2021.04.027
28619982	JAK1/2 and BCL2 inhibitors synergize to counteract bone marrow stromal cell-induced protection of AML	Karjalainen R, Pemovska T, Popa M, Liu M, Javarappa KK, Majumder MM, Yadav B, Tamborero D, Tang J, Bychkov D, Kontro M, Parsons A, Suvela M, Mayoral Safont M, Porkka K, Aittokallio T, Kallioniemi O, McCormack E, Gjertsen BT, Wennerberg K, Knowles J, Heckman CA.	Blood. 2017 Aug 10;130(6):789-802. doi: 10.1182/blood-2016-02-699363. Epub 2017 Jun 15.	Karjalainen R	Blood	2017		10.1182/blood-2016-02-699363
28088788	Dual SYK/JAK inhibition overcomes ibrutinib resistance in chronic lymphocytic leukemia: Cerdulatinib, but not ibrutinib, induces apoptosis of tumor cells protected by the microenvironment	Guo A, Lu P, Coffey G, Conley P, Pandey A, Wang YL.	Oncotarget. 2017 Feb 21;8(8):12953-12967. doi: 10.18632/oncotarget.14588.	Guo A	Oncotarget	2017	PMC5355069	10.18632/oncotarget.14588
25226617	Selective JAK2/ABL dual inhibition therapy effectively eliminates TKI-insensitive CML stem/progenitor cells	Lin H, Chen M, Rothe K, Lorenzi MV, Woolfson A, Jiang X.	Oncotarget. 2014 Sep 30;5(18):8637-50. doi: 10.18632/oncotarget.2353.	Lin H	Oncotarget	2014	PMC4226710	10.18632/oncotarget.2353
25499760	Janus kinase inhibition by ruxolitinib extends dasatinib- and dexamethasone-induced remissions in a mouse model of Ph+ ALL	Appelmann I, Rillahan CD, de Stanchina E, Carbonetti G, Chen C, Lowe SW, Sherr CJ.	Blood. 2015 Feb 26;125(9):1444-51. doi: 10.1182/blood-2014-09-601062. Epub 2014 Dec 12.	Appelmann I	Blood	2015	PMC4342356	10.1182/blood-2014-09-601062
33149267	Activating JAK-mutations confer resistance to FLT3 kinase inhibitors in FLT3-ITD positive AML in vitro and in vivo	Rummelt C, Gorantla SP, Meggendorfer M, Charlet A, Endres C, Döhner K, Heidel FH, Fischer T, Haferlach T, Duyster J, von Bubnoff N.	Leukemia. 2021 Jul;35(7):2017-2029. doi: 10.1038/s41375-020-01077-1. Epub 2020 Nov 4.	Rummelt C	Leukemia	2021		10.1038/s41375-020-01077-1
27602765	Genomic characterization of pediatric T-cell acute lymphoblastic leukemia reveals novel recurrent driver mutations	Spinella JF, Cassart P, Richer C, Saillour V, Ouimet M, Langlois S, St-Onge P, Sontag T, Healy J, Minden MD, Sinnett D.	Oncotarget. 2016 Oct 4;7(40):65485-65503. doi: 10.18632/oncotarget.11796.	Spinella JF	Oncotarget	2016	PMC5323170	10.18632/oncotarget.11796
24268771	Combined targeting of JAK2 and Bcl-2/Bcl-xL to cure mutant JAK2-driven malignancies and overcome acquired resistance to JAK2 inhibitors	Waibel M, Solomon VS, Knight DA, Ralli RA, Kim SK, Banks KM, Vidacs E, Virely C, Sia KC, Bracken LS, Collins-Underwood R, Drenberg C, Ramsey LB, Meyer SC, Takiguchi M, Dickins RA, Levine R, Ghysdael J, Dawson MA, Lock RB, Mullighan CG, Johnstone RW.	Cell Rep. 2013 Nov 27;5(4):1047-59. doi: 10.1016/j.celrep.2013.10.038. Epub 2013 Nov 21.	Waibel M	Cell Rep	2013	PMC3898474	10.1016/j.celrep.2013.10.038
27517565	miR-101 sensitizes K562 cell line to imatinib through Jak2 downregulation and inhibition of NF-κB target genes	Farhadi E, Zaker F, Safa M, Rezvani MR.	Tumour Biol. 2016 Oct;37(10):14117-14128. doi: 10.1007/s13277-016-5205-9. Epub 2016 Aug 12.	Farhadi E	Tumour Biol	2016		10.1007/s13277-016-5205-9
27151993	RNA sequencing unravels the genetics of refractory/relapsed T-cell acute lymphoblastic leukemia. Prognostic and therapeutic implications	Gianfelici V, Chiaretti S, Demeyer S, Di Giacomo F, Messina M, La Starza R, Peragine N, Paoloni F, Geerdens E, Pierini V, Elia L, Mancini M, De Propris MS, Apicella V, Gaidano G, Testi AM, Vitale A, Vignetti M, Mecucci C, Guarini A, Cools J, Foà R.	Haematologica. 2016 Aug;101(8):941-50. doi: 10.3324/haematol.2015.139410. Epub 2016 May 5.	Gianfelici V	Haematologica	2016	PMC4967573	10.3324/haematol.2015.139410
27436342	Loss of mutL homolog-1 (MLH1) expression promotes acquisition of oncogenic and inhibitor-resistant point mutations in tyrosine kinases	Springuel L, Losdyck E, Saussoy P, Turcq B, Mahon FX, Knoops L, Renauld JC.	Cell Mol Life Sci. 2016 Dec;73(24):4739-4748. doi: 10.1007/s00018-016-2310-2. Epub 2016 Jul 19.	Springuel L	Cell Mol Life Sci	2016		10.1007/s00018-016-2310-2
22469781	Using combination therapy to override stromal-mediated chemoresistance in mutant FLT3-positive AML: synergism between FLT3 inhibitors, dasatinib/multi-targeted inhibitors and JAK inhibitors	Weisberg E, Liu Q, Nelson E, Kung AL, Christie AL, Bronson R, Sattler M, Sanda T, Zhao Z, Hur W, Mitsiades C, Smith R, Daley JF, Stone R, Galinsky I, Griffin JD, Gray N.	Leukemia. 2012 Oct;26(10):2233-44. doi: 10.1038/leu.2012.96. Epub 2012 Apr 3.	Weisberg E	Leukemia	2012	PMC4054699	10.1038/leu.2012.96
31102119	Preclinical activity and a pilot phase I study of pacritinib, an oral JAK2/FLT3 inhibitor, and chemotherapy in FLT3-ITD-positive AML	Jeon JY, Zhao Q, Buelow DR, Phelps M, Walker AR, Mims AS, Vasu S, Behbehani G, Blachly J, Blum W, Klisovic RB, Byrd JC, Garzon R, Baker SD, Bhatnagar B.	Invest New Drugs. 2020 Apr;38(2):340-349. doi: 10.1007/s10637-019-00786-4. Epub 2019 May 17.	Jeon JY	Invest New Drugs	2020	PMC6858927	10.1007/s10637-019-00786-4
23999433	PP2A-activating drugs selectively eradicate TKI-resistant chronic myeloid leukemic stem cells	Neviani P, Harb JG, Oaks JJ, Santhanam R, Walker CJ, Ellis JJ, Ferenchak G, Dorrance AM, Paisie CA, Eiring AM, Ma Y, Mao HC, Zhang B, Wunderlich M, May PC, Sun C, Saddoughi SA, Bielawski J, Blum W, Klisovic RB, Solt JA, Byrd JC, Volinia S, Cortes J, Huettner CS, Koschmieder S, Holyoake TL, Devine S, Caligiuri MA, Croce CM, Garzon R, Ogretmen B, Arlinghaus RB, Chen CS, Bittman R, Hokland P, Roy DC…	J Clin Invest. 2013 Oct;123(10):4144-57. doi: 10.1172/JCI68951. Epub 2013 Sep 3.	Neviani P	J Clin Invest	2013	PMC3784537	10.1172/JCI68951
22368270	Sorafenib treatment of FLT3-ITD(+) acute myeloid leukemia: favorable initial outcome and mechanisms of subsequent nonresponsiveness associated with the emergence of a D835 mutation	Man CH, Fung TK, Ho C, Han HH, Chow HC, Ma AC, Choi WW, Lok S, Cheung AM, Eaves C, Kwong YL, Leung AY.	Blood. 2012 May 31;119(22):5133-43. doi: 10.1182/blood-2011-06-363960. Epub 2012 Feb 24.	Man CH	Blood	2012		10.1182/blood-2011-06-363960
28484265	JAK/STAT pathway inhibition overcomes IL7-induced glucocorticoid resistance in a subset of human T-cell acute lymphoblastic leukemias	Delgado-Martin C, Meyer LK, Huang BJ, Shimano KA, Zinter MS, Nguyen JV, Smith GA, Taunton J, Winter SS, Roderick JR, Kelliher MA, Horton TM, Wood BL, Teachey DT, Hermiston ML.	Leukemia. 2017 Dec;31(12):2568-2576. doi: 10.1038/leu.2017.136. Epub 2017 May 9.	Delgado-Martin C	Leukemia	2017	PMC5729333	10.1038/leu.2017.136
26175407	Targeting the Inactive Conformation of JAK2 in Hematological Malignancies	Silvennoinen O, Hubbard SR.	Cancer Cell. 2015 Jul 13;28(1):1-2. doi: 10.1016/j.ccell.2015.06.010.	Silvennoinen O	Cancer Cell	2015		10.1016/j.ccell.2015.06.010
27034432	Chemo-genomic interrogation of CEBPA mutated AML reveals recurrent CSF3R mutations and subgroup sensitivity to JAK inhibitors	Lavallée VP, Krosl J, Lemieux S, Boucher G, Gendron P, Pabst C, Boivin I, Marinier A, Guidos CJ, Meloche S, Hébert J, Sauvageau G.	Blood. 2016 Jun 16;127(24):3054-61. doi: 10.1182/blood-2016-03-705053. Epub 2016 Mar 31.	Lavallée VP	Blood	2016		10.1182/blood-2016-03-705053
20716767	The JAK3-selective inhibitor PF-956980 reverses the resistance to cytotoxic agents induced by interleukin-4 treatment of chronic lymphocytic leukemia cells: potential for reversal of cytoprotection by the microenvironment	Steele AJ, Prentice AG, Cwynarski K, Hoffbrand AV, Hart SM, Lowdell MW, Samuel ER, Wickremasinghe RG.	Blood. 2010 Nov 25;116(22):4569-77. doi: 10.1182/blood-2009-09-245811. Epub 2010 Aug 17.	Steele AJ	Blood	2010		10.1182/blood-2009-09-245811
23536723	Suppression of survivin induced by a BCR-ABL/JAK2/STAT3 pathway sensitizes imatinib-resistant CML cells to different cytotoxic drugs	Stella S, Tirrò E, Conte E, Stagno F, Di Raimondo F, Manzella L, Vigneri P.	Mol Cancer Ther. 2013 Jun;12(6):1085-98. doi: 10.1158/1535-7163.MCT-12-0550. Epub 2013 Mar 27.	Stella S	Mol Cancer Ther	2013		10.1158/1535-7163.MCT-12-0550
26175414	Activity of the Type II JAK2 Inhibitor CHZ868 in B Cell Acute Lymphoblastic Leukemia	Wu SC, Li LS, Kopp N, Montero J, Chapuy B, Yoda A, Christie AL, Liu H, Christodoulou A, van Bodegom D, van der Zwet J, Layer JV, Tivey T, Lane AA, Ryan JA, Ng SY, DeAngelo DJ, Stone RM, Steensma D, Wadleigh M, Harris M, Mandon E, Ebel N, Andraos R, Romanet V, Dölemeyer A, Sterker D, Zender M, Rodig SJ, Murakami M, Hofmann F, Kuo F, Eck MJ, Silverman LB, Sallan SE, Letai A, Baffert F, Vangreveling…	Cancer Cell. 2015 Jul 13;28(1):29-41. doi: 10.1016/j.ccell.2015.06.005.	Wu SC	Cancer Cell	2015	PMC4505625	10.1016/j.ccell.2015.06.005
32843425	Failure of tofacitinib to achieve an objective response in a DDX3X-MLLT10 T-lymphoblastic leukemia with activating JAK3 mutations	Wong J, Wall M, Corboy GP, Taubenheim N, Gregory GP, Opat S, Shortt J.	Cold Spring Harb Mol Case Stud. 2020 Aug 25;6(4):a004994. doi: 10.1101/mcs.a004994. Print 2020 Aug.	Wong J	Cold Spring Harb Mol Case Stud	2020	PMC7476415	10.1101/mcs.a004994
24981691	Busulfan in patients with polycythemia vera or essential thrombocythemia refractory or intolerant to hydroxyurea	Alvarez-Larrán A, Martínez-Avilés L, Hernández-Boluda JC, Ferrer-Marín F, Antelo ML, Burgaleta C, Mata MI, Xicoy B, Martínez-Trillos A, Gómez-Casares MT, Durán MA, Marcote B, Ancochea A, Senín A, Angona A, Gómez M, Vicente V, Cervantes F, Bellosillo B, Besses C.	Ann Hematol. 2014 Dec;93(12):2037-43. doi: 10.1007/s00277-014-2152-7. Epub 2014 Jul 2.	Alvarez-Larrán A	Ann Hematol	2014		10.1007/s00277-014-2152-7
26408659	Infection Exposure is a Causal Factor in B-cell Precursor Acute Lymphoblastic Leukemia as a Result of Pax5-Inherited Susceptibility	Martín-Lorenzo A, Hauer J, Vicente-Dueñas C, Auer F, González-Herrero I, García-Ramírez I, Ginzel S, Thiele R, Constantinescu SN, Bartenhagen C, Dugas M, Gombert M, Schäfer D, Blanco O, Mayado A, Orfao A, Alonso-López D, Rivas Jde L, Cobaleda C, García-Cenador MB, García-Criado FJ, Sánchez-García I, Borkhardt A.	Cancer Discov. 2015 Dec;5(12):1328-43. doi: 10.1158/2159-8290.CD-15-0892. Epub 2015 Sep 25.	Martín-Lorenzo A	Cancer Discov	2015		10.1158/2159-8290.CD-15-0892
30997845	Combined use of tofacitinib (pan-JAK inhibitor) and ruxolitinib (a JAK1/2 inhibitor) for refractory T-cell prolymphocytic leukemia (T-PLL) with a JAK3 mutation	Gomez-Arteaga A, Margolskee E, Wei MT, van Besien K, Inghirami G, Horwitz S.	Leuk Lymphoma. 2019 Jul;60(7):1626-1631. doi: 10.1080/10428194.2019.1594220. Epub 2019 Apr 18.	Gomez-Arteaga A	Leuk Lymphoma	2019	PMC8162842	10.1080/10428194.2019.1594220
22422826	Phase 2 study of the JAK kinase inhibitor ruxolitinib in patients with refractory leukemias, including postmyeloproliferative neoplasm acute myeloid leukemia	Eghtedar A, Verstovsek S, Estrov Z, Burger J, Cortes J, Bivins C, Faderl S, Ferrajoli A, Borthakur G, George S, Scherle PA, Newton RC, Kantarjian HM, Ravandi F.	Blood. 2012 May 17;119(20):4614-8. doi: 10.1182/blood-2011-12-400051. Epub 2012 Mar 15.	Eghtedar A	Blood	2012	PMC4081383	10.1182/blood-2011-12-400051
26316489	Ruxolitinib Treatment in a Patient with Primary Myelofibrosis Resistant to Conventional Therapies and Splenectomy: A Case Report	Aylı M, Özcan M, Cengiz Seval G.	Turk J Haematol. 2015 Jun;32(2):180-3. doi: 10.4274/tjh.2013.0338.	Aylı M	Turk J Haematol	2015	PMC4451489	10.4274/tjh.2013.0338
26086872	Chronic myelogenous leukemia in patients with MPL or JAK2 mutation-positive myeloproliferative neoplasm	Chen Z, Wang W, Verstovsek S, Cortes JE, Medeiros LJ, Hu S.	Int J Lab Hematol. 2015 Dec;37(6):e150-2. doi: 10.1111/ijlh.12398. Epub 2015 Jun 18.	Chen Z	Int J Lab Hematol	2015		10.1111/ijlh.12398
27189703	Next-generation sequencing identifies a novel ELAVL1-TYK2 fusion gene in MOLM-16, an AML cell line highly sensitive to the PIM kinase inhibitor AZD1208	Tron AE, Keeton EK, Ye M, Casas-Selves M, Chen H, Dillman KS, Gale RE, Stengel C, Zinda M, Linch DC, Lai Z, Khwaja A, Huszar D.	Leuk Lymphoma. 2016 Dec;57(12):2927-2929. doi: 10.3109/10428194.2016.1171861. Epub 2016 May 17.	Tron AE	Leuk Lymphoma	2016		10.3109/10428194.2016.1171861
23037633	Disappearance of both the BCR/ABL1 fusion gene and the JAK2V617F mutation with dasatinib therapy in a patient with imatinib-resistant chronic myelogenous leukemia	Inokuchi K, Yamaguchi H, Tamai H, Dan K.	J Clin Exp Hematop. 2012;52(2):145-7. doi: 10.3960/jslrt.52.145.	Inokuchi K	J Clin Exp Hematop	2012		10.3960/jslrt.52.145
19833389	A thrombocytosis occurring in Philadelphia positive CML in molecular response to imatinib can reveal an underlying JAK2(V617F) myeloproliferative neoplasm	Véronèse L, Tchirkov A, Richard-Pebrel C, Ledoux-Pilon A, Fleury J, Chaleteix C, Goumy C, Gouas L, Berger MG, Vago P, Bay JO, Tournilhac O.	Leuk Res. 2010 Apr;34(4):e94-6. doi: 10.1016/j.leukres.2009.09.025. Epub 2009 Oct 14.	Véronèse L	Leuk Res	2010		10.1016/j.leukres.2009.09.025
22150289	De novo polycythaemia vera arising 5 years following acute myeloid leukemia remission: suggestion of a chemotherapy resistant JAK2 clone	Portell CA, Sekeres MA, Rogers HJ, Tiu RV.	Br J Haematol. 2012 Apr;157(2):266-7. doi: 10.1111/j.1365-2141.2011.08972.x. Epub 2011 Dec 8.	Portell CA	Br J Haematol	2012		10.1111/j.1365-2141.2011.08972.x
27433843	Mutations Associated with Acquired Resistance to PD-1 Blockade in Melanoma	Zaretsky JM, Garcia-Diaz A, Shin DS, Escuin-Ordinas H, Hugo W, Hu-Lieskovan S, Torrejon DY, Abril-Rodriguez G, Sandoval S, Barthly L, Saco J, Homet Moreno B, Mezzadra R, Chmielowski B, Ruchalski K, Shintaku IP, Sanchez PJ, Puig-Saus C, Cherry G, Seja E, Kong X, Pang J, Berent-Maoz B, Comin-Anduix B, Graeber TG, Tumeh PC, Schumacher TN, Lo RS, Ribas A.	N Engl J Med. 2016 Sep 1;375(9):819-29. doi: 10.1056/NEJMoa1604958. Epub 2016 Jul 13.	Zaretsky JM	N Engl J Med	2016	PMC5007206	10.1056/NEJMoa1604958
27903500	Primary Resistance to PD-1 Blockade Mediated by JAK1/2 Mutations	Shin DS, Zaretsky JM, Escuin-Ordinas H, Garcia-Diaz A, Hu-Lieskovan S, Kalbasi A, Grasso CS, Hugo W, Sandoval S, Torrejon DY, Palaskas N, Rodriguez GA, Parisi G, Azhdam A, Chmielowski B, Cherry G, Seja E, Berent-Maoz B, Shintaku IP, Le DT, Pardoll DM, Diaz LA Jr, Tumeh PC, Graeber TG, Lo RS, Comin-Anduix B, Ribas A.	Cancer Discov. 2017 Feb;7(2):188-201. doi: 10.1158/2159-8290.CD-16-1223. Epub 2016 Nov 30.	Shin DS	Cancer Discov	2017	PMC5296316	10.1158/2159-8290.CD-16-1223
28031159	Evolution of Neoantigen Landscape during Immune Checkpoint Blockade in Non-Small Cell Lung Cancer	Anagnostou V, Smith KN, Forde PM, Niknafs N, Bhattacharya R, White J, Zhang T, Adleff V, Phallen J, Wali N, Hruban C, Guthrie VB, Rodgers K, Naidoo J, Kang H, Sharfman W, Georgiades C, Verde F, Illei P, Li QK, Gabrielson E, Brock MV, Zahnow CA, Baylin SB, Scharpf RB, Brahmer JR, Karchin R, Pardoll DM, Velculescu VE.	Cancer Discov. 2017 Mar;7(3):264-276. doi: 10.1158/2159-8290.CD-16-0828. Epub 2016 Dec 28.	Anagnostou V	Cancer Discov	2017	PMC5733805	10.1158/2159-8290.CD-16-0828
32467343	Overcoming Genetically Based Resistance Mechanisms to PD-1 Blockade	Torrejon DY, Abril-Rodriguez G, Champhekar AS, Tsoi J, Campbell KM, Kalbasi A, Parisi G, Zaretsky JM, Garcia-Diaz A, Puig-Saus C, Cheung-Lau G, Wohlwender T, Krystofinski P, Vega-Crespo A, Lee CM, Mascaro P, Grasso CS, Berent-Maoz B, Comin-Anduix B, Hu-Lieskovan S, Ribas A.	Cancer Discov. 2020 Aug;10(8):1140-1157. doi: 10.1158/2159-8290.CD-19-1409. Epub 2020 May 28.	Torrejon DY	Cancer Discov	2020	PMC7416458	10.1158/2159-8290.CD-19-1409
32873088	The advantages and risks of ruxolitinib for the treatment of polycythemia vera	Colafigli G, Scalzulli E, Pepe S, Di Prima A, Efficace F, Martelli M, Foà R, Breccia M.	Expert Rev Hematol. 2020 Oct;13(10):1067-1072. doi: 10.1080/17474086.2020.1816819. Epub 2020 Sep 11.	Colafigli G	Expert Rev Hematol	2020		10.1080/17474086.2020.1816819
25860240	Novel therapies for myelofibrosis	Stein BL, Cervantes F, Giles F, Harrison CN, Verstovsek S.	Leuk Lymphoma. 2015;56(10):2768-78. doi: 10.3109/10428194.2015.1037762. Epub 2015 May 18.	Stein BL	Leuk Lymphoma	2015	PMC5008691	10.3109/10428194.2015.1037762
28804127	Discovery of novel drug sensitivities in T-PLL by high-throughput ex vivo drug testing and mutation profiling	Andersson EI, Pützer S, Yadav B, Dufva O, Khan S, He L, Sellner L, Schrader A, Crispatzu G, Oleś M, Zhang H, Adnan-Awad S, Lagström S, Bellanger D, Mpindi JP, Eldfors S, Pemovska T, Pietarinen P, Lauhio A, Tomska K, Cuesta-Mateos C, Faber E, Koschmieder S, Brümmendorf TH, Kytölä S, Savolainen ER, Siitonen T, Ellonen P, Kallioniemi O, Wennerberg K, Ding W, Stern MH, Huber W, Anders S, Tang J, Aitt…	Leukemia. 2018 Mar;32(3):774-787. doi: 10.1038/leu.2017.252. Epub 2017 Aug 14.	Andersson EI	Leukemia	2018		10.1038/leu.2017.252
24766055	Janus kinase inhibitors for the treatment of myeloproliferative neoplasms	Rosenthal A, Mesa RA.	Expert Opin Pharmacother. 2014 Jun;15(9):1265-76. doi: 10.1517/14656566.2014.913024. Epub 2014 Apr 25.	Rosenthal A	Expert Opin Pharmacother	2014		10.1517/14656566.2014.913024
28673392	Mechanisms of Resistance to JAK2 Inhibitors in Myeloproliferative Neoplasms	Meyer SC.	Hematol Oncol Clin North Am. 2017 Aug;31(4):627-642. doi: 10.1016/j.hoc.2017.04.003. Epub 2017 May 13.	Meyer SC	Hematol Oncol Clin North Am	2017		10.1016/j.hoc.2017.04.003
23670175	Sensitivity and resistance of JAK2 inhibitors to myeloproliferative neoplasms	Bhagwat N, Levine RL, Koppikar P.	Int J Hematol. 2013 Jun;97(6):695-702. doi: 10.1007/s12185-013-1353-5. Epub 2013 May 14.	Bhagwat N	Int J Hematol	2013		10.1007/s12185-013-1353-5
23406773	Molecular pathways: Jak/STAT pathway: mutations, inhibitors, and resistance	Quintás-Cardama A, Verstovsek S.	Clin Cancer Res. 2013 Apr 15;19(8):1933-40. doi: 10.1158/1078-0432.CCR-12-0284. Epub 2013 Feb 13.	Quintás-Cardama A	Clin Cancer Res	2013	PMC5021219	10.1158/1078-0432.CCR-12-0284
36990047	A phosphoglycerate mutase 1 allosteric inhibitor overcomes drug resistance to EGFR-targeted therapy via disrupting IL-6/JAK2/STAT3 signaling pathway in lung adenocarcinoma	Liang Q, Gong M, Zou JH, Luo MY, Jiang LL, Wang C, Shen NX, Zhang MC, Xu L, Lei HM, Zhang KR, Zhang R, Zhuang G, Zhu L, Chen HZ, Zhou L, Shen Y.	Drug Resist Updat. 2023 May;68:100957. doi: 10.1016/j.drup.2023.100957. Epub 2023 Mar 16.	Liang Q	Drug Resist Updat	2023		10.1016/j.drup.2023.100957
20809224	Targeted signal transduction therapies in myeloid malignancies	Scott E, Hexner E, Perl A, Carroll M.	Curr Oncol Rep. 2010 Nov;12(6):358-65. doi: 10.1007/s11912-010-0126-z.	Scott E	Curr Oncol Rep	2010		10.1007/s11912-010-0126-z
29917141	Tumor CDKN2A-Associated JAK2 Loss and Susceptibility to Immunotherapy Resistance	Horn S, Leonardelli S, Sucker A, Schadendorf D, Griewank KG, Paschen A.	J Natl Cancer Inst. 2018 Jun 1;110(6):677-681. doi: 10.1093/jnci/djx271.	Horn S	J Natl Cancer Inst	2018		10.1093/jnci/djx271
36790391	Activation of the JAK/STAT Pathway Leads to BRAF Inhibitor Resistance in BRAFV600E Positive Thyroid Carcinoma	Limberg J, Egan CE, Gray KD, Singh M, Loewenstein Z, Yang Y, Riascos MC, Al Asadi H, Safe P, El Eshaky S, Liang H, Ullmann TM, Wang W, Li W, Zhang T, Xiang J, Stefanova D, Jin MM, Zarnegar R, Fahey TJ, Min IM.	Mol Cancer Res. 2023 May 1;21(5):397-410. doi: 10.1158/1541-7786.MCR-21-0832.	Limberg J	Mol Cancer Res	2023	PMC10159921	10.1158/1541-7786.MCR-21-0832
23349007	Primary myelofibrosis: 2013 update on diagnosis, risk-stratification, and management	Tefferi A.	Am J Hematol. 2013 Feb;88(2):141-50. doi: 10.1002/ajh.23384.	Tefferi A	Am J Hematol	2013		10.1002/ajh.23384
28831147	How Does the L884P Mutation Confer Resistance to Type-II Inhibitors of JAK2 Kinase: A Comprehensive Molecular Modeling Study	Kong X, Sun H, Pan P, Li D, Zhu F, Chang S, Xu L, Li Y, Hou T.	Sci Rep. 2017 Aug 22;7(1):9088. doi: 10.1038/s41598-017-09586-3.	Kong X	Sci Rep	2017	PMC5567357	10.1038/s41598-017-09586-3
26976243	Hepatic Oncostatin M Receptor β Regulates Obesity-Induced Steatosis and Insulin Resistance	Luo P, Wang PX, Li ZZ, Zhang XJ, Jiang X, Gong J, Qin JJ, Guo J, Zhu X, Yang S, Li H.	Am J Pathol. 2016 May;186(5):1278-92. doi: 10.1016/j.ajpath.2015.12.028. Epub 2016 Mar 11.	Luo P	Am J Pathol	2016		10.1016/j.ajpath.2015.12.028
33567976	Co-existence of BCR-ABL and JAK2V617F mutation in resistant chronic myeloid leukemia in the imatinib era: Is there a correlation?	Frikha R, Turki F, Kassar O, Elloumi M, Kamoun H.	J Oncol Pharm Pract. 2021 Oct;27(7):1784-1789. doi: 10.1177/1078155221991646. Epub 2021 Feb 10.	Frikha R	J Oncol Pharm Pract	2021		10.1177/1078155221991646
25352124	Cooperating JAK1 and JAK3 mutants increase resistance to JAK inhibitors	Springuel L, Hornakova T, Losdyck E, Lambert F, Leroy E, Constantinescu SN, Flex E, Tartaglia M, Knoops L, Renauld JC.	Blood. 2014 Dec 18;124(26):3924-31. doi: 10.1182/blood-2014-05-576652. Epub 2014 Oct 28.	Springuel L	Blood	2014		10.1182/blood-2014-05-576652
25065853	Drug resistance via feedback activation of Stat3 in oncogene-addicted cancer cells	Lee HJ, Zhuang G, Cao Y, Du P, Kim HJ, Settleman J.	Cancer Cell. 2014 Aug 11;26(2):207-21. doi: 10.1016/j.ccr.2014.05.019. Epub 2014 Jul 24.	Lee HJ	Cancer Cell	2014		10.1016/j.ccr.2014.05.019
32446385	Inhibition of JAK1/2 can overcome EGFR-TKI resistance in human NSCLC	Kim DM, Kim MJ, Moon JH, Lee EY, Hong JK, Lee S, Koh DI, Ryu YS, Kim SM, Jung SA, Shin JS, Kim J, Park YS, Hong SW, Lee SH, Jung J, Park SS, Kim DY, Kim EH, Jeong HR, Gong JH, Kim J, Chan Kim S, Yu HN, Ki SY, Kim TW, Jin DH.	Biochem Biophys Res Commun. 2020 Jun 18;527(1):305-310. doi: 10.1016/j.bbrc.2020.04.095. Epub 2020 May 11.	Kim DM	Biochem Biophys Res Commun	2020		10.1016/j.bbrc.2020.04.095
27003603	Loss of P53 Function Activates JAK2-STAT3 Signaling to Promote Pancreatic Tumor Growth, Stroma Modification, and Gemcitabine Resistance in Mice and Is Associated With Patient Survival	Wörmann SM, Song L, Ai J, Diakopoulos KN, Kurkowski MU, Görgülü K, Ruess D, Campbell A, Doglioni C, Jodrell D, Neesse A, Demir IE, Karpathaki AP, Barenboim M, Hagemann T, Rose-John S, Sansom O, Schmid RM, Protti MP, Lesina M, Algül H.	Gastroenterology. 2016 Jul;151(1):180-193.e12. doi: 10.1053/j.gastro.2016.03.010. Epub 2016 Mar 19.	Wörmann SM	Gastroenterology	2016		10.1053/j.gastro.2016.03.010
27602765	Genomic characterization of pediatric T-cell acute lymphoblastic leukemia reveals novel recurrent driver mutations	Spinella JF, Cassart P, Richer C, Saillour V, Ouimet M, Langlois S, St-Onge P, Sontag T, Healy J, Minden MD, Sinnett D.	Oncotarget. 2016 Oct 4;7(40):65485-65503. doi: 10.18632/oncotarget.11796.	Spinella JF	Oncotarget	2016	PMC5323170	10.18632/oncotarget.11796
32561533	Circulating Proteoglycan Endocan Mediates EGFR-Driven Progression of Non-Small Cell Lung Cancer	Yang YC, Pan KF, Lee WJ, Chang JH, Tan P, Gu CC, Chang WM, Yang SF, Hsiao M, Hua KT, Chien MH.	Cancer Res. 2020 Aug 15;80(16):3292-3304. doi: 10.1158/0008-5472.CAN-20-0005. Epub 2020 Jun 19.	Yang YC	Cancer Res	2020		10.1158/0008-5472.CAN-20-0005
23123718	[Analysis of oncogenic signaling pathway induced by a myeloproliferative neoplasm-associated Janus kinase 2 (JAK2) V617F mutant]	Funakoshi-Tago M.	Yakugaku Zasshi. 2012;132(11):1267-72. doi: 10.1248/yakushi.12-00225.	Funakoshi-Tago M	Yakugaku Zasshi	2012		10.1248/yakushi.12-00225
28466543	Mutation patterns in genes encoding interferon signaling and antigen presentation: A pan-cancer survey with implications for the use of immune checkpoint inhibitors	Budczies J, Bockmayr M, Klauschen F, Endris V, Fröhling S, Schirmacher P, Denkert C, Stenzinger A.	Genes Chromosomes Cancer. 2017 Aug;56(8):651-659. doi: 10.1002/gcc.22468. Epub 2017 May 31.	Budczies J	Genes Chromosomes Cancer	2017		10.1002/gcc.22468
21393331	Oncogenic JAK1 and JAK2-activating mutations resistant to ATP-competitive inhibitors	Hornakova T, Springuel L, Devreux J, Dusa A, Constantinescu SN, Knoops L, Renauld JC.	Haematologica. 2011 Jun;96(6):845-53. doi: 10.3324/haematol.2010.036350. Epub 2011 Mar 10.	Hornakova T	Haematologica	2011	PMC3105646	10.3324/haematol.2010.036350
30301877	Loss of TNFAIP3 enhances MYD88(L265P)-driven signaling in non-Hodgkin lymphoma	Wenzl K, Manske MK, Sarangi V, Asmann YW, Greipp PT, Schoon HR, Braggio E, Maurer MJ, Feldman AL, Witzig TE, Slager SL, Ansell SM, Cerhan JR, Novak AJ.	Blood Cancer J. 2018 Oct 9;8(10):97. doi: 10.1038/s41408-018-0130-3.	Wenzl K	Blood Cancer J	2018	PMC6177394	10.1038/s41408-018-0130-3
25538080	RAS signaling promotes resistance to JAK inhibitors by suppressing BAD-mediated apoptosis	Winter PS, Sarosiek KA, Lin KH, Meggendorfer M, Schnittger S, Letai A, Wood KC.	Sci Signal. 2014 Dec 23;7(357):ra122. doi: 10.1126/scisignal.2005301.	Winter PS	Sci Signal	2014	PMC4353591	10.1126/scisignal.2005301
28561041	Acquired IFNγ resistance impairs anti-tumor immunity and gives rise to T-cell-resistant melanoma lesions	Sucker A, Zhao F, Pieper N, Heeke C, Maltaner R, Stadtler N, Real B, Bielefeld N, Howe S, Weide B, Gutzmer R, Utikal J, Loquai C, Gogas H, Klein-Hitpass L, Zeschnigk M, Westendorf AM, Trilling M, Horn S, Schilling B, Schadendorf D, Griewank KG, Paschen A.	Nat Commun. 2017 May 31;8:15440. doi: 10.1038/ncomms15440.	Sucker A	Nat Commun	2017	PMC5460020	10.1038/ncomms15440
21926964	Kinase domain mutations confer resistance to novel inhibitors targeting JAK2V617F in myeloproliferative neoplasms	Deshpande A, Reddy MM, Schade GO, Ray A, Chowdary TK, Griffin JD, Sattler M.	Leukemia. 2012 Apr;26(4):708-15. doi: 10.1038/leu.2011.255. Epub 2011 Sep 16.	Deshpande A	Leukemia	2012	PMC3974504	10.1038/leu.2011.255
26419724	Targeting substrate-site in Jak2 kinase prevents emergence of genetic resistance	Kesarwani M, Huber E, Kincaid Z, Evelyn CR, Biesiada J, Rance M, Thapa MB, Shah NP, Meller J, Zheng Y, Azam M.	Sci Rep. 2015 Sep 30;5:14538. doi: 10.1038/srep14538.	Kesarwani M	Sci Rep	2015	PMC4588578	10.1038/srep14538
27025877	JAK2 inhibition sensitizes resistant EGFR-mutant lung adenocarcinoma to tyrosine kinase inhibitors	Gao SP, Chang Q, Mao N, Daly LA, Vogel R, Chan T, Liu SH, Bournazou E, Schori E, Zhang H, Brewer MR, Pao W, Morris L, Ladanyi M, Arcila M, Manova-Todorova K, de Stanchina E, Norton L, Levine RL, Altan-Bonnet G, Solit D, Zinda M, Huszar D, Lyden D, Bromberg JF.	Sci Signal. 2016 Mar 29;9(421):ra33. doi: 10.1126/scisignal.aac8460.	Gao SP	Sci Signal	2016	PMC4950506	10.1126/scisignal.aac8460
25485910	Mutations in G protein β subunits promote transformation and kinase inhibitor resistance	Yoda A, Adelmant G, Tamburini J, Chapuy B, Shindoh N, Yoda Y, Weigert O, Kopp N, Wu SC, Kim SS, Liu H, Tivey T, Christie AL, Elpek KG, Card J, Gritsman K, Gotlib J, Deininger MW, Makishima H, Turley SJ, Javidi-Sharifi N, Maciejewski JP, Jaiswal S, Ebert BL, Rodig SJ, Tyner JW, Marto JA, Weinstock DM, Lane AA.	Nat Med. 2015 Jan;21(1):71-5. doi: 10.1038/nm.3751. Epub 2014 Dec 8.	Yoda A	Nat Med	2015	PMC4289115	10.1038/nm.3751
23386690	Intrinsic resistance to JAK2 inhibition in myelofibrosis	Kalota A, Jeschke GR, Carroll M, Hexner EO.	Clin Cancer Res. 2013 Apr 1;19(7):1729-39. doi: 10.1158/1078-0432.CCR-12-1907. Epub 2013 Feb 5.	Kalota A	Clin Cancer Res	2013	PMC3618591	10.1158/1078-0432.CCR-12-1907
33149267	Activating JAK-mutations confer resistance to FLT3 kinase inhibitors in FLT3-ITD positive AML in vitro and in vivo	Rummelt C, Gorantla SP, Meggendorfer M, Charlet A, Endres C, Döhner K, Heidel FH, Fischer T, Haferlach T, Duyster J, von Bubnoff N.	Leukemia. 2021 Jul;35(7):2017-2029. doi: 10.1038/s41375-020-01077-1. Epub 2020 Nov 4.	Rummelt C	Leukemia	2021		10.1038/s41375-020-01077-1
34808021	Suppression of multiple anti-apoptotic BCL2 family proteins recapitulates the effects of JAK2 inhibitors in JAK2V617F driven myeloproliferative neoplasms	Takei H, Coelho-Silva JL, Tavares Leal C, Queiroz Arantes Rocha A, Mantello Bianco T, Welner RS, Mishima Y, Kobayashi IS, Mullally A, Lima K, Machado-Neto JA, Kobayashi SS, Lobo de Figueiredo-Pontes L.	Cancer Sci. 2022 Feb;113(2):597-608. doi: 10.1111/cas.15210. Epub 2021 Dec 15.	Takei H	Cancer Sci	2022	PMC8819353	10.1111/cas.15210
22891040	Activation of IL-6R/JAK1/STAT3 signaling induces de novo resistance to irreversible EGFR inhibitors in non-small cell lung cancer with T790M resistance mutation	Kim SM, Kwon OJ, Hong YK, Kim JH, Solca F, Ha SJ, Soo RA, Christensen JG, Lee JH, Cho BC.	Mol Cancer Ther. 2012 Oct;11(10):2254-64. doi: 10.1158/1535-7163.MCT-12-0311. Epub 2012 Aug 13.	Kim SM	Mol Cancer Ther	2012		10.1158/1535-7163.MCT-12-0311
25499760	Janus kinase inhibition by ruxolitinib extends dasatinib- and dexamethasone-induced remissions in a mouse model of Ph+ ALL	Appelmann I, Rillahan CD, de Stanchina E, Carbonetti G, Chen C, Lowe SW, Sherr CJ.	Blood. 2015 Feb 26;125(9):1444-51. doi: 10.1182/blood-2014-09-601062. Epub 2014 Dec 12.	Appelmann I	Blood	2015	PMC4342356	10.1182/blood-2014-09-601062
30082821	Dual inhibition of JAK1/2 kinases and BCL2: a promising therapeutic strategy for acute myeloid leukemia	Kurtz SE, Eide CA, Kaempf A, Mori M, Tognon CE, Borate U, Druker BJ, Tyner JW.	Leukemia. 2018 Sep;32(9):2025-2028. doi: 10.1038/s41375-018-0225-7. Epub 2018 Aug 6.	Kurtz SE	Leukemia	2018	PMC6168939	10.1038/s41375-018-0225-7
27452143	Resistance to PD-1 blockade in melanoma	Burki TK.	Lancet Oncol. 2016 Sep;17(9):e376. doi: 10.1016/S1470-2045(16)30372-2. Epub 2016 Jul 22.	Burki TK	Lancet Oncol	2016		10.1016/S1470-2045(16)30372-2
22275361	Hepatocyte-specific deletion of Janus kinase 2 (JAK2) protects against diet-induced steatohepatitis and glucose intolerance	Shi SY, Martin RG, Duncan RE, Choi D, Lu SY, Schroer SA, Cai EP, Luk CT, Hopperton KE, Domenichiello AF, Tang C, Naples M, Dekker MJ, Giacca A, Adeli K, Wagner KU, Bazinet RP, Woo M.	J Biol Chem. 2012 Mar 23;287(13):10277-10288. doi: 10.1074/jbc.M111.317453. Epub 2012 Jan 24.	Shi SY	J Biol Chem	2012	PMC3323042	10.1074/jbc.M111.317453
34165774	MPL overexpression induces a high level of mutant-CALR/MPL complex: a novel mechanism of ruxolitinib resistance in myeloproliferative neoplasms with CALR mutations	Yasuda S, Aoyama S, Yoshimoto R, Li H, Watanabe D, Akiyama H, Yamamoto K, Fujiwara T, Najima Y, Doki N, Sakaida E, Edahiro Y, Imai M, Araki M, Komatsu N, Miura O, Kawamata N.	Int J Hematol. 2021 Oct;114(4):424-440. doi: 10.1007/s12185-021-03180-0. Epub 2021 Jun 24.	Yasuda S	Int J Hematol	2021		10.1007/s12185-021-03180-0
27436342	Loss of mutL homolog-1 (MLH1) expression promotes acquisition of oncogenic and inhibitor-resistant point mutations in tyrosine kinases	Springuel L, Losdyck E, Saussoy P, Turcq B, Mahon FX, Knoops L, Renauld JC.	Cell Mol Life Sci. 2016 Dec;73(24):4739-4748. doi: 10.1007/s00018-016-2310-2. Epub 2016 Jul 19.	Springuel L	Cell Mol Life Sci	2016		10.1007/s00018-016-2310-2
26668321	Suppressor of Cytokine Signaling-3 (SOCS-3) Induces Proprotein Convertase Subtilisin Kexin Type 9 (PCSK9) Expression in Hepatic HepG2 Cell Line	Ruscica M, Ricci C, Macchi C, Magni P, Cristofani R, Liu J, Corsini A, Ferri N.	J Biol Chem. 2016 Feb 12;291(7):3508-19. doi: 10.1074/jbc.M115.664706. Epub 2015 Dec 14.	Ruscica M	J Biol Chem	2016	PMC4751391	10.1074/jbc.M115.664706
28656305	Cetuximab promotes SN38 sensitivity via suppression of heat shock protein 27 in colorectal cancer cells with wild-type RAS	Ishida T, Ishii Y, Tsuruta M, Okabayashi K, Akimoto S, Koishikawa K, Hasegawa H, Kitagawa Y.	Oncol Rep. 2017 Aug;38(2):926-932. doi: 10.3892/or.2017.5734. Epub 2017 Jun 21.	Ishida T	Oncol Rep	2017		10.3892/or.2017.5734
31102119	Preclinical activity and a pilot phase I study of pacritinib, an oral JAK2/FLT3 inhibitor, and chemotherapy in FLT3-ITD-positive AML	Jeon JY, Zhao Q, Buelow DR, Phelps M, Walker AR, Mims AS, Vasu S, Behbehani G, Blachly J, Blum W, Klisovic RB, Byrd JC, Garzon R, Baker SD, Bhatnagar B.	Invest New Drugs. 2020 Apr;38(2):340-349. doi: 10.1007/s10637-019-00786-4. Epub 2019 May 17.	Jeon JY	Invest New Drugs	2020	PMC6858927	10.1007/s10637-019-00786-4
23838005	Critical role of FANCC in JAK2 V617F mutant-induced resistance to DNA cross-linking drugs	Ueda F, Sumi K, Tago K, Kasahara T, Funakoshi-Tago M.	Cell Signal. 2013 Nov;25(11):2115-24. doi: 10.1016/j.cellsig.2013.07.003. Epub 2013 Jul 6.	Ueda F	Cell Signal	2013		10.1016/j.cellsig.2013.07.003
22469781	Using combination therapy to override stromal-mediated chemoresistance in mutant FLT3-positive AML: synergism between FLT3 inhibitors, dasatinib/multi-targeted inhibitors and JAK inhibitors	Weisberg E, Liu Q, Nelson E, Kung AL, Christie AL, Bronson R, Sattler M, Sanda T, Zhao Z, Hur W, Mitsiades C, Smith R, Daley JF, Stone R, Galinsky I, Griffin JD, Gray N.	Leukemia. 2012 Oct;26(10):2233-44. doi: 10.1038/leu.2012.96. Epub 2012 Apr 3.	Weisberg E	Leukemia	2012	PMC4054699	10.1038/leu.2012.96
29229632	Activation of the Aryl Hydrocarbon Receptor Leads to Resistance to EGFR TKIs in Non-Small Cell Lung Cancer by Activating Src-mediated Bypass Signaling	Ye M, Zhang Y, Gao H, Xu Y, Jing P, Wu J, Zhang X, Xiong J, Dong C, Yao L, Zhang J, Zhang J.	Clin Cancer Res. 2018 Mar 1;24(5):1227-1239. doi: 10.1158/1078-0432.CCR-17-0396. Epub 2017 Dec 11.	Ye M	Clin Cancer Res	2018		10.1158/1078-0432.CCR-17-0396
25759395	Depletion of suppressor of cytokine signaling-1a causes hepatic steatosis and insulin resistance in zebrafish	Dai Z, Wang H, Jin X, Wang H, He J, Liu M, Yin Z, Sun Y, Lou Q.	Am J Physiol Endocrinol Metab. 2015 May 15;308(10):E849-59. doi: 10.1152/ajpendo.00540.2014. Epub 2015 Mar 10.	Dai Z	Am J Physiol Endocrinol Metab	2015		10.1152/ajpendo.00540.2014
20966544	Activating mutation (V617F) in the tyrosine kinase JAK2 is absent in locally-confined or castration-resistant prostate cancer	Gu L, Zhu XH, Visakorpi T, Alanen K, Mirtti T, Edmonston TB, Nevalainen MT.	Anal Cell Pathol (Amst). 2010;33(2):55-9. doi: 10.3233/ACP-CLO-2010-0534.	Gu L	Anal Cell Pathol (Amst)	2010	PMC4605774	10.3233/ACP-CLO-2010-0534
23150485	Induction of multidrug resistance transporter ABCG2 by prolactin in human breast cancer cells	Wu AM, Dalvi P, Lu X, Yang M, Riddick DS, Matthews J, Clevenger CV, Ross DD, Harper PA, Ito S.	Mol Pharmacol. 2013 Feb;83(2):377-88. doi: 10.1124/mol.112.082362. Epub 2012 Nov 13.	Wu AM	Mol Pharmacol	2013		10.1124/mol.112.082362
21512135	Bone marrow stroma-secreted cytokines protect JAK2(V617F)-mutated cells from the effects of a JAK2 inhibitor	Manshouri T, Estrov Z, Quintás-Cardama A, Burger J, Zhang Y, Livun A, Knez L, Harris D, Creighton CJ, Kantarjian HM, Verstovsek S.	Cancer Res. 2011 Jun 1;71(11):3831-40. doi: 10.1158/0008-5472.CAN-10-4002. Epub 2011 Apr 21.	Manshouri T	Cancer Res	2011	PMC4067142	10.1158/0008-5472.CAN-10-4002
27151993	RNA sequencing unravels the genetics of refractory/relapsed T-cell acute lymphoblastic leukemia. Prognostic and therapeutic implications	Gianfelici V, Chiaretti S, Demeyer S, Di Giacomo F, Messina M, La Starza R, Peragine N, Paoloni F, Geerdens E, Pierini V, Elia L, Mancini M, De Propris MS, Apicella V, Gaidano G, Testi AM, Vitale A, Vignetti M, Mecucci C, Guarini A, Cools J, Foà R.	Haematologica. 2016 Aug;101(8):941-50. doi: 10.3324/haematol.2015.139410. Epub 2016 May 5.	Gianfelici V	Haematologica	2016	PMC4967573	10.3324/haematol.2015.139410
22712764	JAK2-related pathway induces acquired erlotinib resistance in lung cancer cells harboring an epidermal growth factor receptor-activating mutation	Harada D, Takigawa N, Ochi N, Ninomiya T, Yasugi M, Kubo T, Takeda H, Ichihara E, Ohashi K, Takata S, Tanimoto M, Kiura K.	Cancer Sci. 2012 Oct;103(10):1795-802. doi: 10.1111/j.1349-7006.2012.02363.x. Epub 2012 Jul 24.	Harada D	Cancer Sci	2012	PMC7659254	10.1111/j.1349-7006.2012.02363.x
27125547	A Subset of TNBCs Exhibit 9p24 Amplifications and JAK2 Dependence		Cancer Discov. 2016 Jun;6(6):OF11. doi: 10.1158/2159-8290.CD-RW2016-079. Epub 2016 Apr 28.		Cancer Discov	2016		10.1158/2159-8290.CD-RW2016-079
26565811	Loss of function mutations in PTPN6 promote STAT3 deregulation via JAK3 kinase in diffuse large B-cell lymphoma	Demosthenous C, Han JJ, Hu G, Stenson M, Gupta M.	Oncotarget. 2015 Dec 29;6(42):44703-13. doi: 10.18632/oncotarget.6300.	Demosthenous C	Oncotarget	2015	PMC4792586	10.18632/oncotarget.6300
26175414	Activity of the Type II JAK2 Inhibitor CHZ868 in B Cell Acute Lymphoblastic Leukemia	Wu SC, Li LS, Kopp N, Montero J, Chapuy B, Yoda A, Christie AL, Liu H, Christodoulou A, van Bodegom D, van der Zwet J, Layer JV, Tivey T, Lane AA, Ryan JA, Ng SY, DeAngelo DJ, Stone RM, Steensma D, Wadleigh M, Harris M, Mandon E, Ebel N, Andraos R, Romanet V, Dölemeyer A, Sterker D, Zender M, Rodig SJ, Murakami M, Hofmann F, Kuo F, Eck MJ, Silverman LB, Sallan SE, Letai A, Baffert F, Vangreveling…	Cancer Cell. 2015 Jul 13;28(1):29-41. doi: 10.1016/j.ccell.2015.06.005.	Wu SC	Cancer Cell	2015	PMC4505625	10.1016/j.ccell.2015.06.005
22368270	Sorafenib treatment of FLT3-ITD(+) acute myeloid leukemia: favorable initial outcome and mechanisms of subsequent nonresponsiveness associated with the emergence of a D835 mutation	Man CH, Fung TK, Ho C, Han HH, Chow HC, Ma AC, Choi WW, Lok S, Cheung AM, Eaves C, Kwong YL, Leung AY.	Blood. 2012 May 31;119(22):5133-43. doi: 10.1182/blood-2011-06-363960. Epub 2012 Feb 24.	Man CH	Blood	2012		10.1182/blood-2011-06-363960
27034432	Chemo-genomic interrogation of CEBPA mutated AML reveals recurrent CSF3R mutations and subgroup sensitivity to JAK inhibitors	Lavallée VP, Krosl J, Lemieux S, Boucher G, Gendron P, Pabst C, Boivin I, Marinier A, Guidos CJ, Meloche S, Hébert J, Sauvageau G.	Blood. 2016 Jun 16;127(24):3054-61. doi: 10.1182/blood-2016-03-705053. Epub 2016 Mar 31.	Lavallée VP	Blood	2016		10.1182/blood-2016-03-705053
24398328	Germ-line JAK2 mutations in the kinase domain are responsible for hereditary thrombocytosis and are resistant to JAK2 and HSP90 inhibitors	Marty C, Saint-Martin C, Pecquet C, Grosjean S, Saliba J, Mouton C, Leroy E, Harutyunyan AS, Abgrall JF, Favier R, Toussaint A, Solary E, Kralovics R, Constantinescu SN, Najman A, Vainchenker W, Plo I, Bellanné-Chantelot C.	Blood. 2014 Feb 27;123(9):1372-83. doi: 10.1182/blood-2013-05-504555. Epub 2014 Jan 7.	Marty C	Blood	2014		10.1182/blood-2013-05-504555
27180268	Synergistic effect of pacritinib with erlotinib on JAK2-mediated resistance in epidermal gowth factor receptor mutation-positive non-small cell lung Cancer	Ochi N, Isozaki H, Takeyama M, Singer JW, Yamane H, Honda Y, Kiura K, Takigawa N.	Exp Cell Res. 2016 Jun 10;344(2):194-200. doi: 10.1016/j.yexcr.2016.05.008. Epub 2016 May 11.	Ochi N	Exp Cell Res	2016		10.1016/j.yexcr.2016.05.008
23445613	Dual PI3K/AKT/mTOR inhibitor BEZ235 synergistically enhances the activity of JAK2 inhibitor against cultured and primary human myeloproliferative neoplasm cells	Fiskus W, Verstovsek S, Manshouri T, Smith JE, Peth K, Abhyankar S, McGuirk J, Bhalla KN.	Mol Cancer Ther. 2013 May;12(5):577-88. doi: 10.1158/1535-7163.MCT-12-0862. Epub 2013 Feb 27.	Fiskus W	Mol Cancer Ther	2013		10.1158/1535-7163.MCT-12-0862
22473461	Coexistence of a myeloproliferative disorder and secondary polycythemia in the same patient	Kouroupi E, Cassinat B, Schlageter MH, Dosquet C, Kiladjian JJ, Chomienne C.	Am J Hematol. 2012 Jun;87(6):646. doi: 10.1002/ajh.23185. Epub 2012 Mar 31.	Kouroupi E	Am J Hematol	2012		10.1002/ajh.23185
30997845	Combined use of tofacitinib (pan-JAK inhibitor) and ruxolitinib (a JAK1/2 inhibitor) for refractory T-cell prolymphocytic leukemia (T-PLL) with a JAK3 mutation	Gomez-Arteaga A, Margolskee E, Wei MT, van Besien K, Inghirami G, Horwitz S.	Leuk Lymphoma. 2019 Jul;60(7):1626-1631. doi: 10.1080/10428194.2019.1594220. Epub 2019 Apr 18.	Gomez-Arteaga A	Leuk Lymphoma	2019	PMC8162842	10.1080/10428194.2019.1594220
22422826	Phase 2 study of the JAK kinase inhibitor ruxolitinib in patients with refractory leukemias, including postmyeloproliferative neoplasm acute myeloid leukemia	Eghtedar A, Verstovsek S, Estrov Z, Burger J, Cortes J, Bivins C, Faderl S, Ferrajoli A, Borthakur G, George S, Scherle PA, Newton RC, Kantarjian HM, Ravandi F.	Blood. 2012 May 17;119(20):4614-8. doi: 10.1182/blood-2011-12-400051. Epub 2012 Mar 15.	Eghtedar A	Blood	2012	PMC4081383	10.1182/blood-2011-12-400051
26408659	Infection Exposure is a Causal Factor in B-cell Precursor Acute Lymphoblastic Leukemia as a Result of Pax5-Inherited Susceptibility	Martín-Lorenzo A, Hauer J, Vicente-Dueñas C, Auer F, González-Herrero I, García-Ramírez I, Ginzel S, Thiele R, Constantinescu SN, Bartenhagen C, Dugas M, Gombert M, Schäfer D, Blanco O, Mayado A, Orfao A, Alonso-López D, Rivas Jde L, Cobaleda C, García-Cenador MB, García-Criado FJ, Sánchez-García I, Borkhardt A.	Cancer Discov. 2015 Dec;5(12):1328-43. doi: 10.1158/2159-8290.CD-15-0892. Epub 2015 Sep 25.	Martín-Lorenzo A	Cancer Discov	2015		10.1158/2159-8290.CD-15-0892
24837469	A unique case of refractory primary mediastinal B-cell lymphoma with JAK3 mutation and the role for targeted therapy	Hanna DM, Fellowes A, Vedururu R, Mechinaud F, Hansford JR.	Haematologica. 2014 Sep;99(9):e156-8. doi: 10.3324/haematol.2014.108142. Epub 2014 May 16.	Hanna DM	Haematologica	2014	PMC4562548	10.3324/haematol.2014.108142
23037633	Disappearance of both the BCR/ABL1 fusion gene and the JAK2V617F mutation with dasatinib therapy in a patient with imatinib-resistant chronic myelogenous leukemia	Inokuchi K, Yamaguchi H, Tamai H, Dan K.	J Clin Exp Hematop. 2012;52(2):145-7. doi: 10.3960/jslrt.52.145.	Inokuchi K	J Clin Exp Hematop	2012		10.3960/jslrt.52.145
26086872	Chronic myelogenous leukemia in patients with MPL or JAK2 mutation-positive myeloproliferative neoplasm	Chen Z, Wang W, Verstovsek S, Cortes JE, Medeiros LJ, Hu S.	Int J Lab Hematol. 2015 Dec;37(6):e150-2. doi: 10.1111/ijlh.12398. Epub 2015 Jun 18.	Chen Z	Int J Lab Hematol	2015		10.1111/ijlh.12398
24445868	Chronic neutrophilic leukemia with concurrent CSF3R and SETBP1 mutations: single colony clonality studies, in vitro sensitivity to JAK inhibitors and lack of treatment response to ruxolitinib	Lasho TL, Mims A, Elliott MA, Finke C, Pardanani A, Tefferi A.	Leukemia. 2014 Jun;28(6):1363-5. doi: 10.1038/leu.2014.39. Epub 2014 Jan 21.	Lasho TL	Leukemia	2014		10.1038/leu.2014.39
22150289	De novo polycythaemia vera arising 5 years following acute myeloid leukemia remission: suggestion of a chemotherapy resistant JAK2 clone	Portell CA, Sekeres MA, Rogers HJ, Tiu RV.	Br J Haematol. 2012 Apr;157(2):266-7. doi: 10.1111/j.1365-2141.2011.08972.x. Epub 2011 Dec 8.	Portell CA	Br J Haematol	2012		10.1111/j.1365-2141.2011.08972.x
20809224	Targeted signal transduction therapies in myeloid malignancies	Scott E, Hexner E, Perl A, Carroll M.	Curr Oncol Rep. 2010 Nov;12(6):358-65. doi: 10.1007/s11912-010-0126-z.	Scott E	Curr Oncol Rep	2010		10.1007/s11912-010-0126-z
28831147	How Does the L884P Mutation Confer Resistance to Type-II Inhibitors of JAK2 Kinase: A Comprehensive Molecular Modeling Study	Kong X, Sun H, Pan P, Li D, Zhu F, Chang S, Xu L, Li Y, Hou T.	Sci Rep. 2017 Aug 22;7(1):9088. doi: 10.1038/s41598-017-09586-3.	Kong X	Sci Rep	2017	PMC5567357	10.1038/s41598-017-09586-3
33567976	Co-existence of BCR-ABL and JAK2V617F mutation in resistant chronic myeloid leukemia in the imatinib era: Is there a correlation?	Frikha R, Turki F, Kassar O, Elloumi M, Kamoun H.	J Oncol Pharm Pract. 2021 Oct;27(7):1784-1789. doi: 10.1177/1078155221991646. Epub 2021 Feb 10.	Frikha R	J Oncol Pharm Pract	2021		10.1177/1078155221991646
30082821	Dual inhibition of JAK1/2 kinases and BCL2: a promising therapeutic strategy for acute myeloid leukemia	Kurtz SE, Eide CA, Kaempf A, Mori M, Tognon CE, Borate U, Druker BJ, Tyner JW.	Leukemia. 2018 Sep;32(9):2025-2028. doi: 10.1038/s41375-018-0225-7. Epub 2018 Aug 6.	Kurtz SE	Leukemia	2018	PMC6168939	10.1038/s41375-018-0225-7
30997845	Combined use of tofacitinib (pan-JAK inhibitor) and ruxolitinib (a JAK1/2 inhibitor) for refractory T-cell prolymphocytic leukemia (T-PLL) with a JAK3 mutation	Gomez-Arteaga A, Margolskee E, Wei MT, van Besien K, Inghirami G, Horwitz S.	Leuk Lymphoma. 2019 Jul;60(7):1626-1631. doi: 10.1080/10428194.2019.1594220. Epub 2019 Apr 18.	Gomez-Arteaga A	Leuk Lymphoma	2019	PMC8162842	10.1080/10428194.2019.1594220
21393331	Oncogenic JAK1 and JAK2-activating mutations resistant to ATP-competitive inhibitors	Hornakova T, Springuel L, Devreux J, Dusa A, Constantinescu SN, Knoops L, Renauld JC.	Haematologica. 2011 Jun;96(6):845-53. doi: 10.3324/haematol.2010.036350. Epub 2011 Mar 10.	Hornakova T	Haematologica	2011	PMC3105646	10.3324/haematol.2010.036350
22422826	Phase 2 study of the JAK kinase inhibitor ruxolitinib in patients with refractory leukemias, including postmyeloproliferative neoplasm acute myeloid leukemia	Eghtedar A, Verstovsek S, Estrov Z, Burger J, Cortes J, Bivins C, Faderl S, Ferrajoli A, Borthakur G, George S, Scherle PA, Newton RC, Kantarjian HM, Ravandi F.	Blood. 2012 May 17;119(20):4614-8. doi: 10.1182/blood-2011-12-400051. Epub 2012 Mar 15.	Eghtedar A	Blood	2012	PMC4081383	10.1182/blood-2011-12-400051
31102119	Preclinical activity and a pilot phase I study of pacritinib, an oral JAK2/FLT3 inhibitor, and chemotherapy in FLT3-ITD-positive AML	Jeon JY, Zhao Q, Buelow DR, Phelps M, Walker AR, Mims AS, Vasu S, Behbehani G, Blachly J, Blum W, Klisovic RB, Byrd JC, Garzon R, Baker SD, Bhatnagar B.	Invest New Drugs. 2020 Apr;38(2):340-349. doi: 10.1007/s10637-019-00786-4. Epub 2019 May 17.	Jeon JY	Invest New Drugs	2020	PMC6858927	10.1007/s10637-019-00786-4
23037633	Disappearance of both the BCR/ABL1 fusion gene and the JAK2V617F mutation with dasatinib therapy in a patient with imatinib-resistant chronic myelogenous leukemia	Inokuchi K, Yamaguchi H, Tamai H, Dan K.	J Clin Exp Hematop. 2012;52(2):145-7. doi: 10.3960/jslrt.52.145.	Inokuchi K	J Clin Exp Hematop	2012		10.3960/jslrt.52.145
26175414	Activity of the Type II JAK2 Inhibitor CHZ868 in B Cell Acute Lymphoblastic Leukemia	Wu SC, Li LS, Kopp N, Montero J, Chapuy B, Yoda A, Christie AL, Liu H, Christodoulou A, van Bodegom D, van der Zwet J, Layer JV, Tivey T, Lane AA, Ryan JA, Ng SY, DeAngelo DJ, Stone RM, Steensma D, Wadleigh M, Harris M, Mandon E, Ebel N, Andraos R, Romanet V, Dölemeyer A, Sterker D, Zender M, Rodig SJ, Murakami M, Hofmann F, Kuo F, Eck MJ, Silverman LB, Sallan SE, Letai A, Baffert F, Vangreveling…	Cancer Cell. 2015 Jul 13;28(1):29-41. doi: 10.1016/j.ccell.2015.06.005.	Wu SC	Cancer Cell	2015	PMC4505625	10.1016/j.ccell.2015.06.005
26086872	Chronic myelogenous leukemia in patients with MPL or JAK2 mutation-positive myeloproliferative neoplasm	Chen Z, Wang W, Verstovsek S, Cortes JE, Medeiros LJ, Hu S.	Int J Lab Hematol. 2015 Dec;37(6):e150-2. doi: 10.1111/ijlh.12398. Epub 2015 Jun 18.	Chen Z	Int J Lab Hematol	2015		10.1111/ijlh.12398
22150289	De novo polycythaemia vera arising 5 years following acute myeloid leukemia remission: suggestion of a chemotherapy resistant JAK2 clone	Portell CA, Sekeres MA, Rogers HJ, Tiu RV.	Br J Haematol. 2012 Apr;157(2):266-7. doi: 10.1111/j.1365-2141.2011.08972.x. Epub 2011 Dec 8.	Portell CA	Br J Haematol	2012		10.1111/j.1365-2141.2011.08972.x
21393331	Oncogenic JAK1 and JAK2-activating mutations resistant to ATP-competitive inhibitors	Hornakova T, Springuel L, Devreux J, Dusa A, Constantinescu SN, Knoops L, Renauld JC.	Haematologica. 2011 Jun;96(6):845-53. doi: 10.3324/haematol.2010.036350. Epub 2011 Mar 10.	Hornakova T	Haematologica	2011	PMC3105646	10.3324/haematol.2010.036350
27602765	Genomic characterization of pediatric T-cell acute lymphoblastic leukemia reveals novel recurrent driver mutations	Spinella JF, Cassart P, Richer C, Saillour V, Ouimet M, Langlois S, St-Onge P, Sontag T, Healy J, Minden MD, Sinnett D.	Oncotarget. 2016 Oct 4;7(40):65485-65503. doi: 10.18632/oncotarget.11796.	Spinella JF	Oncotarget	2016	PMC5323170	10.18632/oncotarget.11796
30997845	Combined use of tofacitinib (pan-JAK inhibitor) and ruxolitinib (a JAK1/2 inhibitor) for refractory T-cell prolymphocytic leukemia (T-PLL) with a JAK3 mutation	Gomez-Arteaga A, Margolskee E, Wei MT, van Besien K, Inghirami G, Horwitz S.	Leuk Lymphoma. 2019 Jul;60(7):1626-1631. doi: 10.1080/10428194.2019.1594220. Epub 2019 Apr 18.	Gomez-Arteaga A	Leuk Lymphoma	2019	PMC8162842	10.1080/10428194.2019.1594220
30082821	Dual inhibition of JAK1/2 kinases and BCL2: a promising therapeutic strategy for acute myeloid leukemia	Kurtz SE, Eide CA, Kaempf A, Mori M, Tognon CE, Borate U, Druker BJ, Tyner JW.	Leukemia. 2018 Sep;32(9):2025-2028. doi: 10.1038/s41375-018-0225-7. Epub 2018 Aug 6.	Kurtz SE	Leukemia	2018	PMC6168939	10.1038/s41375-018-0225-7
22368270	Sorafenib treatment of FLT3-ITD(+) acute myeloid leukemia: favorable initial outcome and mechanisms of subsequent nonresponsiveness associated with the emergence of a D835 mutation	Man CH, Fung TK, Ho C, Han HH, Chow HC, Ma AC, Choi WW, Lok S, Cheung AM, Eaves C, Kwong YL, Leung AY.	Blood. 2012 May 31;119(22):5133-43. doi: 10.1182/blood-2011-06-363960. Epub 2012 Feb 24.	Man CH	Blood	2012		10.1182/blood-2011-06-363960
27602765	Genomic characterization of pediatric T-cell acute lymphoblastic leukemia reveals novel recurrent driver mutations	Spinella JF, Cassart P, Richer C, Saillour V, Ouimet M, Langlois S, St-Onge P, Sontag T, Healy J, Minden MD, Sinnett D.	Oncotarget. 2016 Oct 4;7(40):65485-65503. doi: 10.18632/oncotarget.11796.	Spinella JF	Oncotarget	2016	PMC5323170	10.18632/oncotarget.11796
30997845	Combined use of tofacitinib (pan-JAK inhibitor) and ruxolitinib (a JAK1/2 inhibitor) for refractory T-cell prolymphocytic leukemia (T-PLL) with a JAK3 mutation	Gomez-Arteaga A, Margolskee E, Wei MT, van Besien K, Inghirami G, Horwitz S.	Leuk Lymphoma. 2019 Jul;60(7):1626-1631. doi: 10.1080/10428194.2019.1594220. Epub 2019 Apr 18.	Gomez-Arteaga A	Leuk Lymphoma	2019	PMC8162842	10.1080/10428194.2019.1594220
26408659	Infection Exposure is a Causal Factor in B-cell Precursor Acute Lymphoblastic Leukemia as a Result of Pax5-Inherited Susceptibility	Martín-Lorenzo A, Hauer J, Vicente-Dueñas C, Auer F, González-Herrero I, García-Ramírez I, Ginzel S, Thiele R, Constantinescu SN, Bartenhagen C, Dugas M, Gombert M, Schäfer D, Blanco O, Mayado A, Orfao A, Alonso-López D, Rivas Jde L, Cobaleda C, García-Cenador MB, García-Criado FJ, Sánchez-García I, Borkhardt A.	Cancer Discov. 2015 Dec;5(12):1328-43. doi: 10.1158/2159-8290.CD-15-0892. Epub 2015 Sep 25.	Martín-Lorenzo A	Cancer Discov	2015		10.1158/2159-8290.CD-15-0892
33971281	Constitutive JAK/STAT signaling is the primary mechanism of resistance to JAKi in TYK2-rearranged acute lymphoblastic leukemia	Tavakoli Shirazi P, Eadie LN, Page EC, Heatley SL, Bruning JB, White DL.	Cancer Lett. 2021 Aug 1;512:28-37. doi: 10.1016/j.canlet.2021.04.027. Epub 2021 May 7.	Tavakoli Shirazi P	Cancer Lett	2021		10.1016/j.canlet.2021.04.027
27189703	Next-generation sequencing identifies a novel ELAVL1-TYK2 fusion gene in MOLM-16, an AML cell line highly sensitive to the PIM kinase inhibitor AZD1208	Tron AE, Keeton EK, Ye M, Casas-Selves M, Chen H, Dillman KS, Gale RE, Stengel C, Zinda M, Linch DC, Lai Z, Khwaja A, Huszar D.	Leuk Lymphoma. 2016 Dec;57(12):2927-2929. doi: 10.3109/10428194.2016.1171861. Epub 2016 May 17.	Tron AE	Leuk Lymphoma	2016		10.3109/10428194.2016.1171861
36252553	JAK: Not Just Another Kinase	Agashe RP, Lippman SM, Kurzrock R.	Mol Cancer Ther. 2022 Dec 2;21(12):1757-1764. doi: 10.1158/1535-7163.MCT-22-0323.	Agashe RP	Mol Cancer Ther	2022	PMC10441554	10.1158/1535-7163.MCT-22-0323	1
36970199	A novel IRAK4/PIM1 inhibitor ameliorates rheumatoid arthritis and lymphoid malignancy by blocking the TLR/MYD88-mediated NF-κB pathway	Yoon SB, Hong H, Lim HJ, Choi JH, Choi YP, Seo SW, Lee HW, Chae CH, Park WK, Kim HY, Jeong D, De TQ, Myung CS, Cho H.	Acta Pharm Sin B. 2023 Mar;13(3):1093-1109. doi: 10.1016/j.apsb.2022.12.001. Epub 2022 Dec 5.	Yoon SB	Acta Pharm Sin B	2023	PMC10031381	10.1016/j.apsb.2022.12.001	2
35411095	JAK3 mutations and mitochondrial apoptosis resistance in T-cell acute lymphoblastic leukemia	Bodaar K, Yamagata N, Barthe A, Landrigan J, Chonghaile TN, Burns M, Stevenson KE, Devidas M, Loh ML, Hunger SP, Wood B, Silverman LB, Teachey DT, Meijerink JP, Letai A, Gutierrez A.	Leukemia. 2022 Jun;36(6):1499-1507. doi: 10.1038/s41375-022-01558-5. Epub 2022 Apr 11.	Bodaar K	Leukemia	2022	PMC9177679	10.1038/s41375-022-01558-5	3
27579615	Janus and PI3-kinases mediate glucocorticoid resistance in activated chronic leukemia cells	Oppermann S, Lam AJ, Tung S, Shi Y, McCaw L, Wang G, Ylanko J, Leber B, Andrews D, Spaner DE.	Oncotarget. 2016 Nov 8;7(45):72608-72621. doi: 10.18632/oncotarget.11618.	Oppermann S	Oncotarget	2016	PMC5341931	10.18632/oncotarget.11618	4
30066853	Anti-adult T‑cell leukemia/lymphoma activity of cerdulatinib, a dual SYK/JAK kinase inhibitor	Ishikawa C, Senba M, Mori N.	Int J Oncol. 2018 Oct;53(4):1681-1690. doi: 10.3892/ijo.2018.4513. Epub 2018 Aug 1.	Ishikawa C	Int J Oncol	2018		10.3892/ijo.2018.4513	5
33971281	Constitutive JAK/STAT signaling is the primary mechanism of resistance to JAKi in TYK2-rearranged acute lymphoblastic leukemia	Tavakoli Shirazi P, Eadie LN, Page EC, Heatley SL, Bruning JB, White DL.	Cancer Lett. 2021 Aug 1;512:28-37. doi: 10.1016/j.canlet.2021.04.027. Epub 2021 May 7.	Tavakoli Shirazi P	Cancer Lett	2021		10.1016/j.canlet.2021.04.027	6
28088788	Dual SYK/JAK inhibition overcomes ibrutinib resistance in chronic lymphocytic leukemia: Cerdulatinib, but not ibrutinib, induces apoptosis of tumor cells protected by the microenvironment	Guo A, Lu P, Coffey G, Conley P, Pandey A, Wang YL.	Oncotarget. 2017 Feb 21;8(8):12953-12967. doi: 10.18632/oncotarget.14588.	Guo A	Oncotarget	2017	PMC5355069	10.18632/oncotarget.14588	7
37227160	CD49d Expression Identifies a Biologically Distinct Subtype of Chronic Lymphocytic Leukemia with Inferior Progression-Free Survival on BTK Inhibitor Therapy	Alsadhan A, Chen J, Gaglione EM, Underbayev C, Tuma PL, Tian X, Freeman LA, Baskar S, Nierman P, Soto S, Itsara A, Ahn IE, Sun C, Bibikova E, Hartmann TN, Mhibik M, Wiestner A.	Clin Cancer Res. 2023 Sep 15;29(18):3612-3621. doi: 10.1158/1078-0432.CCR-22-3217.	Alsadhan A	Clin Cancer Res	2023	PMC10524232	10.1158/1078-0432.CCR-22-3217	8
36229595	JAK/BCL2 inhibition acts synergistically with LSD1 inhibitors to selectively target ETP-ALL	Benyoucef A, Haigh K, Cuddihy A, Haigh JJ.	Leukemia. 2022 Dec;36(12):2802-2816. doi: 10.1038/s41375-022-01716-9. Epub 2022 Oct 13.	Benyoucef A	Leukemia	2022	PMC9712096	10.1038/s41375-022-01716-9	9
27697994	The Dual Syk/JAK Inhibitor Cerdulatinib Antagonizes B-cell Receptor and Microenvironmental Signaling in Chronic Lymphocytic Leukemia	Blunt MD, Koehrer S, Dobson RC, Larrayoz M, Wilmore S, Hayman A, Parnell J, Smith LD, Davies A, Johnson PWM, Conley PB, Pandey A, Strefford JC, Stevenson FK, Packham G, Forconi F, Coffey GP, Burger JA, Steele AJ.	Clin Cancer Res. 2017 May 1;23(9):2313-2324. doi: 10.1158/1078-0432.CCR-16-1662. Epub 2016 Oct 3.	Blunt MD	Clin Cancer Res	2017	PMC5417366	10.1158/1078-0432.CCR-16-1662	10
36222521	IFN-γ enhances CLL cell resistance to ABT-199 by regulating MCL-1 and BCL-2 expression via the JAK-STAT3 signaling pathway	Shao X, Meng X, Yang H, Wang X, Qin L, Shen G, Xi X, Zhao H, Macip S, Chen Y.	Leuk Lymphoma. 2023 Jan;64(1):71-78. doi: 10.1080/10428194.2022.2131408. Epub 2022 Oct 12.	Shao X	Leuk Lymphoma	2023		10.1080/10428194.2022.2131408	11
36550750	JAK-STAT signalling shapes the NF-κB response in CLL towards venetoclax sensitivity or resistance via Bcl-XL	Haselager MV, Thijssen R, Bax D, Both D, De Boer F, Mackay S, Dubois J, Mellink C, Kater AP, Eldering E.	Mol Oncol. 2023 Jun;17(6):1112-1128. doi: 10.1002/1878-0261.13364. Epub 2023 Feb 13.	Haselager MV	Mol Oncol	2023	PMC10257415	10.1002/1878-0261.13364	12
36005560	BCL6 inhibition ameliorates resistance to ruxolitinib in CRLF2-rearranged acute lymphoblastic leukemia	Tsuzuki S, Yasuda T, Goto H, Maeda N, Akahane K, Inukai T, Yamamoto H, Karnan S, Ota A, Hyodo T, Konishi H, Hosokawa Y, Kiyoi H, Hayakawa F.	Haematologica. 2023 Feb 1;108(2):394-408. doi: 10.3324/haematol.2022.280879.	Tsuzuki S	Haematologica	2023	PMC9890033	10.3324/haematol.2022.280879	13
22402124	JAK-STAT and JAK-PI3K-mTORC1 pathways regulate telomerase transcriptionally and posttranslationally in ATL cells	Yamada O, Ozaki K, Akiyama M, Kawauchi K.	Mol Cancer Ther. 2012 May;11(5):1112-21. doi: 10.1158/1535-7163.MCT-11-0850. Epub 2012 Mar 8.	Yamada O	Mol Cancer Ther	2012		10.1158/1535-7163.MCT-11-0850	14
33598678	BH3 profiling identifies ruxolitinib as a promising partner for venetoclax to treat T-cell prolymphocytic leukemia	Herbaux C, Kornauth C, Poulain S, Chong SJF, Collins MC, Valentin R, Hackett L, Tournilhac O, Lemonnier F, Dupuis J, Daniel A, Tomowiak C, Laribi K, Renaud L, Roos-Weil D, Rossi C, Van Den Neste E, Leyronnas C, Merabet F, Malfuson JV, Tiab M, Ysebaert L, Ng S, Morschhauser F, Staber PB, Davids MS.	Blood. 2021 Jun 24;137(25):3495-3506. doi: 10.1182/blood.2020007303.	Herbaux C	Blood	2021		10.1182/blood.2020007303	15
26404639	Tyrosine Kinase Inhibitors and Therapeutic Antibodies in Advanced Eosinophilic Disorders and Systemic Mastocytosis	Gotlib J.	Curr Hematol Malig Rep. 2015 Dec;10(4):351-61. doi: 10.1007/s11899-015-0280-3.	Gotlib J	Curr Hematol Malig Rep	2015		10.1007/s11899-015-0280-3	16
38172124	Targeting IL-17A enhances imatinib efficacy in Philadelphia chromosome-positive B-cell acute lymphoblastic leukemia	Wang F, Li Y, Yang Z, Cao W, Liu Y, Zhao L, Zhang T, Zhao C, Yu J, Yu J, Zhou J, Zhang X, Li PP, Han M, Feng S, Ng BW, Hu ZW, Jiang E, Li K, Cui B.	Nat Commun. 2024 Jan 3;15(1):203. doi: 10.1038/s41467-023-44270-3.	Wang F	Nat Commun	2024	PMC10764960	10.1038/s41467-023-44270-3	17
26108332	[Research advances in the role of JAK2 mutations in acute leukemia]	Zhang HY, Zhai XW.	Zhongguo Dang Dai Er Ke Za Zhi. 2015 Jun;17(6):644-9.	Zhang HY	Zhongguo Dang Dai Er Ke Za Zhi	2015			18
19865108	Targeted therapy in T-cell malignancies: dysregulation of the cellular signaling pathways	Zhao WL.	Leukemia. 2010 Jan;24(1):13-21. doi: 10.1038/leu.2009.223. Epub 2009 Oct 29.	Zhao WL	Leukemia	2010		10.1038/leu.2009.223	19
30997845	Combined use of tofacitinib (pan-JAK inhibitor) and ruxolitinib (a JAK1/2 inhibitor) for refractory T-cell prolymphocytic leukemia (T-PLL) with a JAK3 mutation	Gomez-Arteaga A, Margolskee E, Wei MT, van Besien K, Inghirami G, Horwitz S.	Leuk Lymphoma. 2019 Jul;60(7):1626-1631. doi: 10.1080/10428194.2019.1594220. Epub 2019 Apr 18.	Gomez-Arteaga A	Leuk Lymphoma	2019	PMC8162842	10.1080/10428194.2019.1594220	20
20716767	The JAK3-selective inhibitor PF-956980 reverses the resistance to cytotoxic agents induced by interleukin-4 treatment of chronic lymphocytic leukemia cells: potential for reversal of cytoprotection by the microenvironment	Steele AJ, Prentice AG, Cwynarski K, Hoffbrand AV, Hart SM, Lowdell MW, Samuel ER, Wickremasinghe RG.	Blood. 2010 Nov 25;116(22):4569-77. doi: 10.1182/blood-2009-09-245811. Epub 2010 Aug 17.	Steele AJ	Blood	2010		10.1182/blood-2009-09-245811	21
34007050	MAPK-ERK is a central pathway in T-cell acute lymphoblastic leukemia that drives steroid resistance	van der Zwet JCG, Buijs-Gladdines JGCAM, Cordo' V, Debets DO, Smits WK, Chen Z, Dylus J, Zaman GJR, Altelaar M, Oshima K, Bornhauser B, Bourquin JP, Cools J, Ferrando AA, Vormoor J, Pieters R, Vormoor B, Meijerink JPP.	Leukemia. 2021 Dec;35(12):3394-3405. doi: 10.1038/s41375-021-01291-5. Epub 2021 May 18.	van der Zwet JCG	Leukemia	2021		10.1038/s41375-021-01291-5	22
21393331	Oncogenic JAK1 and JAK2-activating mutations resistant to ATP-competitive inhibitors	Hornakova T, Springuel L, Devreux J, Dusa A, Constantinescu SN, Knoops L, Renauld JC.	Haematologica. 2011 Jun;96(6):845-53. doi: 10.3324/haematol.2010.036350. Epub 2011 Mar 10.	Hornakova T	Haematologica	2011	PMC3105646	10.3324/haematol.2010.036350	23
28484265	JAK/STAT pathway inhibition overcomes IL7-induced glucocorticoid resistance in a subset of human T-cell acute lymphoblastic leukemias	Delgado-Martin C, Meyer LK, Huang BJ, Shimano KA, Zinter MS, Nguyen JV, Smith GA, Taunton J, Winter SS, Roderick JR, Kelliher MA, Horton TM, Wood BL, Teachey DT, Hermiston ML.	Leukemia. 2017 Dec;31(12):2568-2576. doi: 10.1038/leu.2017.136. Epub 2017 May 9.	Delgado-Martin C	Leukemia	2017	PMC5729333	10.1038/leu.2017.136	24
36576398	Interferon gamma regulates a complex pro-survival signal network in chronic lymphocytic leukemia	Chen Y, Shao X, Yang H, Ren L, Cui Y, Zhang W, Macip S, Meng X.	Eur J Haematol. 2023 Apr;110(4):435-443. doi: 10.1111/ejh.13921. Epub 2023 Jan 12.	Chen Y	Eur J Haematol	2023		10.1111/ejh.13921	25
34670357	Either IL-7 activation of JAK-STAT or BEZ inhibition of PI3K-AKT-mTOR pathways dominates the single-cell phosphosignature of ex vivo treated pediatric T-cell acute lymphoblastic leukemia cells	Kuzilková D, Bugarin C, Rejlova K, Schulz AR, Mei HE, Paganin M, Biffi A, Biondi A, Kalina T, Gaipa G.	Haematologica. 2022 Jun 1;107(6):1293-1310. doi: 10.3324/haematol.2021.278796.	Kuzilková D	Haematologica	2022	PMC9152963	10.3324/haematol.2021.278796	26
34210682	Network Analysis Reveals Synergistic Genetic Dependencies for Rational Combination Therapy in Philadelphia Chromosome-Like Acute Lymphoblastic Leukemia	Ding YY, Kim H, Madden K, Loftus JP, Chen GM, Allen DH, Zhang R, Xu J, Chen CH, Hu Y, Tasian SK, Tan K.	Clin Cancer Res. 2021 Sep 15;27(18):5109-5122. doi: 10.1158/1078-0432.CCR-21-0553. Epub 2021 Jul 1.	Ding YY	Clin Cancer Res	2021	PMC8448976	10.1158/1078-0432.CCR-21-0553	27
24268771	Combined targeting of JAK2 and Bcl-2/Bcl-xL to cure mutant JAK2-driven malignancies and overcome acquired resistance to JAK2 inhibitors	Waibel M, Solomon VS, Knight DA, Ralli RA, Kim SK, Banks KM, Vidacs E, Virely C, Sia KC, Bracken LS, Collins-Underwood R, Drenberg C, Ramsey LB, Meyer SC, Takiguchi M, Dickins RA, Levine R, Ghysdael J, Dawson MA, Lock RB, Mullighan CG, Johnstone RW.	Cell Rep. 2013 Nov 27;5(4):1047-59. doi: 10.1016/j.celrep.2013.10.038. Epub 2013 Nov 21.	Waibel M	Cell Rep	2013	PMC3898474	10.1016/j.celrep.2013.10.038	28
28831147	How Does the L884P Mutation Confer Resistance to Type-II Inhibitors of JAK2 Kinase: A Comprehensive Molecular Modeling Study	Kong X, Sun H, Pan P, Li D, Zhu F, Chang S, Xu L, Li Y, Hou T.	Sci Rep. 2017 Aug 22;7(1):9088. doi: 10.1038/s41598-017-09586-3.	Kong X	Sci Rep	2017	PMC5567357	10.1038/s41598-017-09586-3	29
31318944	CRLF2 rearrangement in Ph-like acute lymphoblastic leukemia predicts relative glucocorticoid resistance that is overcome with MEK or Akt inhibition	Meyer LK, Delgado-Martin C, Maude SL, Shannon KM, Teachey DT, Hermiston ML.	PLoS One. 2019 Jul 18;14(7):e0220026. doi: 10.1371/journal.pone.0220026. eCollection 2019.	Meyer LK	PLoS One	2019	PMC6638974	10.1371/journal.pone.0220026	30
37712558	The JAK3(Q988P) mutation reveals oncogenic potential and resistance to ruxolitinib	Lahera A, Vela-Martín L, Fernández-Navarro P, Llamas P, López-Lorenzo JL, Cornago J, Santos J, Fernández-Piqueras J, Villa-Morales M.	Mol Carcinog. 2024 Jan;63(1):5-10. doi: 10.1002/mc.23632. Epub 2023 Sep 15.	Lahera A	Mol Carcinog	2024		10.1002/mc.23632	31
22271575	Genetic resistance to JAK2 enzymatic inhibitors is overcome by HSP90 inhibition	Weigert O, Lane AA, Bird L, Kopp N, Chapuy B, van Bodegom D, Toms AV, Marubayashi S, Christie AL, McKeown M, Paranal RM, Bradner JE, Yoda A, Gaul C, Vangrevelinghe E, Romanet V, Murakami M, Tiedt R, Ebel N, Evrot E, De Pover A, Régnier CH, Erdmann D, Hofmann F, Eck MJ, Sallan SE, Levine RL, Kung AL, Baffert F, Radimerski T, Weinstock DM.	J Exp Med. 2012 Feb 13;209(2):259-73. doi: 10.1084/jem.20111694. Epub 2012 Jan 23.	Weigert O	J Exp Med	2012	PMC3280877	10.1084/jem.20111694	32
34372612	Targeting JAK/STAT Signaling Antagonizes Resistance to Oncolytic Reovirus Therapy Driven by Prior Infection with HTLV-1 in Models of T-Cell Lymphoma	Islam S, Espitia CM, Persky DO, Carew JS, Nawrocki ST.	Viruses. 2021 Jul 20;13(7):1406. doi: 10.3390/v13071406.	Islam S	Viruses	2021	PMC8310324	10.3390/v13071406	33
28804127	Discovery of novel drug sensitivities in T-PLL by high-throughput ex vivo drug testing and mutation profiling	Andersson EI, Pützer S, Yadav B, Dufva O, Khan S, He L, Sellner L, Schrader A, Crispatzu G, Oleś M, Zhang H, Adnan-Awad S, Lagström S, Bellanger D, Mpindi JP, Eldfors S, Pemovska T, Pietarinen P, Lauhio A, Tomska K, Cuesta-Mateos C, Faber E, Koschmieder S, Brümmendorf TH, Kytölä S, Savolainen ER, Siitonen T, Ellonen P, Kallioniemi O, Wennerberg K, Ding W, Stern MH, Huber W, Anders S, Tang J, Aitt…	Leukemia. 2018 Mar;32(3):774-787. doi: 10.1038/leu.2017.252. Epub 2017 Aug 14.	Andersson EI	Leukemia	2018		10.1038/leu.2017.252	34
28331226	The histone deacetylase inhibitor givinostat (ITF2357) exhibits potent anti-tumor activity against CRLF2-rearranged BCP-ALL	Savino AM, Sarno J, Trentin L, Vieri M, Fazio G, Bardini M, Bugarin C, Fossati G, Davis KL, Gaipa G, Izraeli S, Meyer LH, Nolan GP, Biondi A, Te Kronnie G, Palmi C, Cazzaniga G.	Leukemia. 2017 Nov;31(11):2365-2375. doi: 10.1038/leu.2017.93. Epub 2017 Mar 23.	Savino AM	Leukemia	2017		10.1038/leu.2017.93	35
33067379	Effect of Ibrutinib on the IFN Response of Chronic Lymphocytic Leukemia Cells	Xia M, Luo TY, Shi Y, Wang G, Tsui H, Harari D, Spaner DE.	J Immunol. 2020 Nov 15;205(10):2629-2639. doi: 10.4049/jimmunol.2000478. Epub 2020 Oct 16.	Xia M	J Immunol	2020		10.4049/jimmunol.2000478	36
25712988	Tyrosine kinase inhibitors induce mesenchymal stem cell-mediated resistance in BCR-ABL+ acute lymphoblastic leukemia	Mallampati S, Leng X, Ma H, Zeng J, Li J, Wang H, Lin K, Lu Y, Yang Y, Sun B, Gong Y, Lee JS, Konopleva M, Andreeff M, Arlinghaus RB, Cai Z, Fang B, Shen H, Han X, Hirsch-Ginsberg CF, Gao X, Paranjape AN, Mani SA, Clise-Dwyer K, Sun X.	Blood. 2015 May 7;125(19):2968-73. doi: 10.1182/blood-2014-05-576421. Epub 2015 Feb 23.	Mallampati S	Blood	2015	PMC4424418	10.1182/blood-2014-05-576421	37
26252351	Sphingosine kinase inhibitors decrease viability and induce cell death in natural killer-large granular lymphocyte leukemia	LeBlanc FR, Liu X, Hengst J, Fox T, Calvert V, Petricoin EF 3rd, Yun J, Feith DJ, Loughran TP Jr.	Cancer Biol Ther. 2015;16(12):1830-40. doi: 10.1080/15384047.2015.1078949.	LeBlanc FR	Cancer Biol Ther	2015	PMC4847818	10.1080/15384047.2015.1078949	38
35371054	Indoleamine 2, 3-Dioxygenase 1 Mediates Survival Signals in Chronic Lymphocytic Leukemia via Kynurenine/Aryl Hydrocarbon Receptor-Mediated MCL1 Modulation	Atene CG, Fiorcari S, Mesini N, Alboni S, Martinelli S, Maccaferri M, Leonardi G, Potenza L, Luppi M, Maffei R, Marasca R.	Front Immunol. 2022 Mar 18;13:832263. doi: 10.3389/fimmu.2022.832263. eCollection 2022.	Atene CG	Front Immunol	2022	PMC8971515	10.3389/fimmu.2022.832263	39
24561792	Adult B-cell acute lymphoblastic leukemia cells display decreased PTEN activity and constitutive hyperactivation of PI3K/Akt pathway despite high PTEN protein levels	Gomes AM, Soares MV, Ribeiro P, Caldas J, Póvoa V, Martins LR, Melão A, Serra-Caetano A, de Sousa AB, Lacerda JF, Barata JT.	Haematologica. 2014 Jun;99(6):1062-8. doi: 10.3324/haematol.2013.096438. Epub 2014 Feb 21.	Gomes AM	Haematologica	2014	PMC4040910	10.3324/haematol.2013.096438	40
26175407	Targeting the Inactive Conformation of JAK2 in Hematological Malignancies	Silvennoinen O, Hubbard SR.	Cancer Cell. 2015 Jul 13;28(1):1-2. doi: 10.1016/j.ccell.2015.06.010.	Silvennoinen O	Cancer Cell	2015		10.1016/j.ccell.2015.06.010	41
25721043	Targeting BCR-ABL and JAK2 in Ph+ ALL	Hantschel O.	Blood. 2015 Feb 26;125(9):1362-3. doi: 10.1182/blood-2014-12-617548.	Hantschel O	Blood	2015		10.1182/blood-2014-12-617548	42
26175414	Activity of the Type II JAK2 Inhibitor CHZ868 in B Cell Acute Lymphoblastic Leukemia	Wu SC, Li LS, Kopp N, Montero J, Chapuy B, Yoda A, Christie AL, Liu H, Christodoulou A, van Bodegom D, van der Zwet J, Layer JV, Tivey T, Lane AA, Ryan JA, Ng SY, DeAngelo DJ, Stone RM, Steensma D, Wadleigh M, Harris M, Mandon E, Ebel N, Andraos R, Romanet V, Dölemeyer A, Sterker D, Zender M, Rodig SJ, Murakami M, Hofmann F, Kuo F, Eck MJ, Silverman LB, Sallan SE, Letai A, Baffert F, Vangreveling…	Cancer Cell. 2015 Jul 13;28(1):29-41. doi: 10.1016/j.ccell.2015.06.005.	Wu SC	Cancer Cell	2015	PMC4505625	10.1016/j.ccell.2015.06.005	43
27449287	CRLF2 over-expression is a poor prognostic marker in children with high risk T-cell acute lymphoblastic leukemia	Palmi C, Savino AM, Silvestri D, Bronzini I, Cario G, Paganin M, Buldini B, Galbiati M, Muckenthaler MU, Bugarin C, Della Mina P, Nagel S, Barisone E, Casale F, Locatelli F, Lo Nigro L, Micalizzi C, Parasole R, Pession A, Putti MC, Santoro N, Testi AM, Ziino O, Kulozik AE, Zimmermann M, Schrappe M, Villa A, Gaipa G, Basso G, Biondi A, Valsecchi MG, Stanulla M, Conter V, Te Kronnie G, Cazzaniga G.	Oncotarget. 2016 Sep 13;7(37):59260-59272. doi: 10.18632/oncotarget.10610.	Palmi C	Oncotarget	2016	PMC5312310	10.18632/oncotarget.10610	44
25499760	Janus kinase inhibition by ruxolitinib extends dasatinib- and dexamethasone-induced remissions in a mouse model of Ph+ ALL	Appelmann I, Rillahan CD, de Stanchina E, Carbonetti G, Chen C, Lowe SW, Sherr CJ.	Blood. 2015 Feb 26;125(9):1444-51. doi: 10.1182/blood-2014-09-601062. Epub 2014 Dec 12.	Appelmann I	Blood	2015	PMC4342356	10.1182/blood-2014-09-601062	45
29025600	A novel somatic JAK2 kinase-domain mutation in pediatric acute lymphoblastic leukemia with rapid on-treatment development of LOH	Sadras T, Heatley SL, Kok CH, McClure BJ, Yeung D, Hughes TP, Sutton R, Ziegler DS, White DL.	Cancer Genet. 2017 Oct;216-217:86-90. doi: 10.1016/j.cancergen.2017.07.008. Epub 2017 Jul 31.	Sadras T	Cancer Genet	2017		10.1016/j.cancergen.2017.07.008	46
32843425	Failure of tofacitinib to achieve an objective response in a DDX3X-MLLT10 T-lymphoblastic leukemia with activating JAK3 mutations	Wong J, Wall M, Corboy GP, Taubenheim N, Gregory GP, Opat S, Shortt J.	Cold Spring Harb Mol Case Stud. 2020 Aug 25;6(4):a004994. doi: 10.1101/mcs.a004994. Print 2020 Aug.	Wong J	Cold Spring Harb Mol Case Stud	2020	PMC7476415	10.1101/mcs.a004994	47
26408659	Infection Exposure is a Causal Factor in B-cell Precursor Acute Lymphoblastic Leukemia as a Result of Pax5-Inherited Susceptibility	Martín-Lorenzo A, Hauer J, Vicente-Dueñas C, Auer F, González-Herrero I, García-Ramírez I, Ginzel S, Thiele R, Constantinescu SN, Bartenhagen C, Dugas M, Gombert M, Schäfer D, Blanco O, Mayado A, Orfao A, Alonso-López D, Rivas Jde L, Cobaleda C, García-Cenador MB, García-Criado FJ, Sánchez-García I, Borkhardt A.	Cancer Discov. 2015 Dec;5(12):1328-43. doi: 10.1158/2159-8290.CD-15-0892. Epub 2015 Sep 25.	Martín-Lorenzo A	Cancer Discov	2015		10.1158/2159-8290.CD-15-0892	48
25189416	Functional characterization of BTK(C481S) mutation that confers ibrutinib resistance: exploration of alternative kinase inhibitors	Cheng S, Guo A, Lu P, Ma J, Coleman M, Wang YL.	Leukemia. 2015 Apr;29(4):895-900. doi: 10.1038/leu.2014.263. Epub 2014 Sep 5.	Cheng S	Leukemia	2015		10.1038/leu.2014.263	49
23212614	Oleylamine-carbonyl-valinol inhibits auto-phosphorylation activity of native and T315I mutated Bcr-Abl, and exhibits selectivity towards oncogenic Bcr-Abl in SupB15 ALL cell lines	Najajreh Y, Khamaisie H, Ruimi N, Khatib S, Katzhendler J, Ruthardt M, Mahajna J.	Mol Biol Rep. 2013 Mar;40(3):2205-13. doi: 10.1007/s11033-012-2282-8. Epub 2012 Dec 5.	Najajreh Y	Mol Biol Rep	2013		10.1007/s11033-012-2282-8	50
20486472	Therapeutic nanoparticle constructs of a JAK3 tyrosine kinase inhibitor against human B-lineage ALL cells	Uckun FM, Dibirdik I, Qazi S, Yiv S.	Arzneimittelforschung. 2010;60(4):210-7. doi: 10.1055/s-0031-1296275.	Uckun FM	Arzneimittelforschung	2010		10.1055/s-0031-1296275	51
36252553	JAK: Not Just Another Kinase	Agashe RP, Lippman SM, Kurzrock R.	Mol Cancer Ther. 2022 Dec 2;21(12):1757-1764. doi: 10.1158/1535-7163.MCT-22-0323.	Agashe RP	Mol Cancer Ther	2022	PMC10441554	10.1158/1535-7163.MCT-22-0323	52
37227160	CD49d Expression Identifies a Biologically Distinct Subtype of Chronic Lymphocytic Leukemia with Inferior Progression-Free Survival on BTK Inhibitor Therapy	Alsadhan A, Chen J, Gaglione EM, Underbayev C, Tuma PL, Tian X, Freeman LA, Baskar S, Nierman P, Soto S, Itsara A, Ahn IE, Sun C, Bibikova E, Hartmann TN, Mhibik M, Wiestner A.	Clin Cancer Res. 2023 Sep 15;29(18):3612-3621. doi: 10.1158/1078-0432.CCR-22-3217.	Alsadhan A	Clin Cancer Res	2023	PMC10524232	10.1158/1078-0432.CCR-22-3217	53
32530039	JAK/STAT pathway inhibition sensitizes CD8 T cells to dexamethasone-induced apoptosis in hyperinflammation	Meyer LK, Verbist KC, Albeituni S, Scull BP, Bassett RC, Stroh AN, Tillman H, Allen CE, Hermiston ML, Nichols KE.	Blood. 2020 Aug 6;136(6):657-668. doi: 10.1182/blood.2020006075.	Meyer LK	Blood	2020	PMC7414590	10.1182/blood.2020006075	54
27579615	Janus and PI3-kinases mediate glucocorticoid resistance in activated chronic leukemia cells	Oppermann S, Lam AJ, Tung S, Shi Y, McCaw L, Wang G, Ylanko J, Leber B, Andrews D, Spaner DE.	Oncotarget. 2016 Nov 8;7(45):72608-72621. doi: 10.18632/oncotarget.11618.	Oppermann S	Oncotarget	2016	PMC5341931	10.18632/oncotarget.11618	55
36970199	A novel IRAK4/PIM1 inhibitor ameliorates rheumatoid arthritis and lymphoid malignancy by blocking the TLR/MYD88-mediated NF-κB pathway	Yoon SB, Hong H, Lim HJ, Choi JH, Choi YP, Seo SW, Lee HW, Chae CH, Park WK, Kim HY, Jeong D, De TQ, Myung CS, Cho H.	Acta Pharm Sin B. 2023 Mar;13(3):1093-1109. doi: 10.1016/j.apsb.2022.12.001. Epub 2022 Dec 5.	Yoon SB	Acta Pharm Sin B	2023	PMC10031381	10.1016/j.apsb.2022.12.001	56
35411095	JAK3 mutations and mitochondrial apoptosis resistance in T-cell acute lymphoblastic leukemia	Bodaar K, Yamagata N, Barthe A, Landrigan J, Chonghaile TN, Burns M, Stevenson KE, Devidas M, Loh ML, Hunger SP, Wood B, Silverman LB, Teachey DT, Meijerink JP, Letai A, Gutierrez A.	Leukemia. 2022 Jun;36(6):1499-1507. doi: 10.1038/s41375-022-01558-5. Epub 2022 Apr 11.	Bodaar K	Leukemia	2022	PMC9177679	10.1038/s41375-022-01558-5	57
27697994	The Dual Syk/JAK Inhibitor Cerdulatinib Antagonizes B-cell Receptor and Microenvironmental Signaling in Chronic Lymphocytic Leukemia	Blunt MD, Koehrer S, Dobson RC, Larrayoz M, Wilmore S, Hayman A, Parnell J, Smith LD, Davies A, Johnson PWM, Conley PB, Pandey A, Strefford JC, Stevenson FK, Packham G, Forconi F, Coffey GP, Burger JA, Steele AJ.	Clin Cancer Res. 2017 May 1;23(9):2313-2324. doi: 10.1158/1078-0432.CCR-16-1662. Epub 2016 Oct 3.	Blunt MD	Clin Cancer Res	2017	PMC5417366	10.1158/1078-0432.CCR-16-1662	58
30066853	Anti-adult T‑cell leukemia/lymphoma activity of cerdulatinib, a dual SYK/JAK kinase inhibitor	Ishikawa C, Senba M, Mori N.	Int J Oncol. 2018 Oct;53(4):1681-1690. doi: 10.3892/ijo.2018.4513. Epub 2018 Aug 1.	Ishikawa C	Int J Oncol	2018		10.3892/ijo.2018.4513	59
31817171	In Chronic Lymphocytic Leukemia the JAK2/STAT3 Pathway Is Constitutively Activated and Its Inhibition Leads to CLL Cell Death Unaffected by the Protective Bone Marrow Microenvironment	Severin F, Frezzato F, Visentin A, Martini V, Trimarco V, Carraro S, Tibaldi E, Brunati AM, Piazza F, Semenzato G, Facco M, Trentin L.	Cancers (Basel). 2019 Dec 4;11(12):1939. doi: 10.3390/cancers11121939.	Severin F	Cancers (Basel)	2019	PMC6966457	10.3390/cancers11121939	60
33971281	Constitutive JAK/STAT signaling is the primary mechanism of resistance to JAKi in TYK2-rearranged acute lymphoblastic leukemia	Tavakoli Shirazi P, Eadie LN, Page EC, Heatley SL, Bruning JB, White DL.	Cancer Lett. 2021 Aug 1;512:28-37. doi: 10.1016/j.canlet.2021.04.027. Epub 2021 May 7.	Tavakoli Shirazi P	Cancer Lett	2021		10.1016/j.canlet.2021.04.027	61
33668421	Activation of Interferon Signaling in Chronic Lymphocytic Leukemia Cells Contributes to Apoptosis Resistance via a JAK-Src/STAT3/Mcl-1 Signaling Pathway	Bauvois B, Pramil E, Jondreville L, Quiney C, Nguyen-Khac F, Susin SA.	Biomedicines. 2021 Feb 13;9(2):188. doi: 10.3390/biomedicines9020188.	Bauvois B	Biomedicines	2021	PMC7918075	10.3390/biomedicines9020188	62
28088788	Dual SYK/JAK inhibition overcomes ibrutinib resistance in chronic lymphocytic leukemia: Cerdulatinib, but not ibrutinib, induces apoptosis of tumor cells protected by the microenvironment	Guo A, Lu P, Coffey G, Conley P, Pandey A, Wang YL.	Oncotarget. 2017 Feb 21;8(8):12953-12967. doi: 10.18632/oncotarget.14588.	Guo A	Oncotarget	2017	PMC5355069	10.18632/oncotarget.14588	63
36229595	JAK/BCL2 inhibition acts synergistically with LSD1 inhibitors to selectively target ETP-ALL	Benyoucef A, Haigh K, Cuddihy A, Haigh JJ.	Leukemia. 2022 Dec;36(12):2802-2816. doi: 10.1038/s41375-022-01716-9. Epub 2022 Oct 13.	Benyoucef A	Leukemia	2022	PMC9712096	10.1038/s41375-022-01716-9	64
36550750	JAK-STAT signalling shapes the NF-κB response in CLL towards venetoclax sensitivity or resistance via Bcl-XL	Haselager MV, Thijssen R, Bax D, Both D, De Boer F, Mackay S, Dubois J, Mellink C, Kater AP, Eldering E.	Mol Oncol. 2023 Jun;17(6):1112-1128. doi: 10.1002/1878-0261.13364. Epub 2023 Feb 13.	Haselager MV	Mol Oncol	2023	PMC10257415	10.1002/1878-0261.13364	65
36222521	IFN-γ enhances CLL cell resistance to ABT-199 by regulating MCL-1 and BCL-2 expression via the JAK-STAT3 signaling pathway	Shao X, Meng X, Yang H, Wang X, Qin L, Shen G, Xi X, Zhao H, Macip S, Chen Y.	Leuk Lymphoma. 2023 Jan;64(1):71-78. doi: 10.1080/10428194.2022.2131408. Epub 2022 Oct 12.	Shao X	Leuk Lymphoma	2023		10.1080/10428194.2022.2131408	66
36005560	BCL6 inhibition ameliorates resistance to ruxolitinib in CRLF2-rearranged acute lymphoblastic leukemia	Tsuzuki S, Yasuda T, Goto H, Maeda N, Akahane K, Inukai T, Yamamoto H, Karnan S, Ota A, Hyodo T, Konishi H, Hosokawa Y, Kiyoi H, Hayakawa F.	Haematologica. 2023 Feb 1;108(2):394-408. doi: 10.3324/haematol.2022.280879.	Tsuzuki S	Haematologica	2023	PMC9890033	10.3324/haematol.2022.280879	67
22402124	JAK-STAT and JAK-PI3K-mTORC1 pathways regulate telomerase transcriptionally and posttranslationally in ATL cells	Yamada O, Ozaki K, Akiyama M, Kawauchi K.	Mol Cancer Ther. 2012 May;11(5):1112-21. doi: 10.1158/1535-7163.MCT-11-0850. Epub 2012 Mar 8.	Yamada O	Mol Cancer Ther	2012		10.1158/1535-7163.MCT-11-0850	68
33598678	BH3 profiling identifies ruxolitinib as a promising partner for venetoclax to treat T-cell prolymphocytic leukemia	Herbaux C, Kornauth C, Poulain S, Chong SJF, Collins MC, Valentin R, Hackett L, Tournilhac O, Lemonnier F, Dupuis J, Daniel A, Tomowiak C, Laribi K, Renaud L, Roos-Weil D, Rossi C, Van Den Neste E, Leyronnas C, Merabet F, Malfuson JV, Tiab M, Ysebaert L, Ng S, Morschhauser F, Staber PB, Davids MS.	Blood. 2021 Jun 24;137(25):3495-3506. doi: 10.1182/blood.2020007303.	Herbaux C	Blood	2021		10.1182/blood.2020007303	69
20716767	The JAK3-selective inhibitor PF-956980 reverses the resistance to cytotoxic agents induced by interleukin-4 treatment of chronic lymphocytic leukemia cells: potential for reversal of cytoprotection by the microenvironment	Steele AJ, Prentice AG, Cwynarski K, Hoffbrand AV, Hart SM, Lowdell MW, Samuel ER, Wickremasinghe RG.	Blood. 2010 Nov 25;116(22):4569-77. doi: 10.1182/blood-2009-09-245811. Epub 2010 Aug 17.	Steele AJ	Blood	2010		10.1182/blood-2009-09-245811	70
26404639	Tyrosine Kinase Inhibitors and Therapeutic Antibodies in Advanced Eosinophilic Disorders and Systemic Mastocytosis	Gotlib J.	Curr Hematol Malig Rep. 2015 Dec;10(4):351-61. doi: 10.1007/s11899-015-0280-3.	Gotlib J	Curr Hematol Malig Rep	2015		10.1007/s11899-015-0280-3	71
38172124	Targeting IL-17A enhances imatinib efficacy in Philadelphia chromosome-positive B-cell acute lymphoblastic leukemia	Wang F, Li Y, Yang Z, Cao W, Liu Y, Zhao L, Zhang T, Zhao C, Yu J, Yu J, Zhou J, Zhang X, Li PP, Han M, Feng S, Ng BW, Hu ZW, Jiang E, Li K, Cui B.	Nat Commun. 2024 Jan 3;15(1):203. doi: 10.1038/s41467-023-44270-3.	Wang F	Nat Commun	2024	PMC10764960	10.1038/s41467-023-44270-3	72
36576398	Interferon gamma regulates a complex pro-survival signal network in chronic lymphocytic leukemia	Chen Y, Shao X, Yang H, Ren L, Cui Y, Zhang W, Macip S, Meng X.	Eur J Haematol. 2023 Apr;110(4):435-443. doi: 10.1111/ejh.13921. Epub 2023 Jan 12.	Chen Y	Eur J Haematol	2023		10.1111/ejh.13921	73
26108332	[Research advances in the role of JAK2 mutations in acute leukemia]	Zhang HY, Zhai XW.	Zhongguo Dang Dai Er Ke Za Zhi. 2015 Jun;17(6):644-9.	Zhang HY	Zhongguo Dang Dai Er Ke Za Zhi	2015			74
19865108	Targeted therapy in T-cell malignancies: dysregulation of the cellular signaling pathways	Zhao WL.	Leukemia. 2010 Jan;24(1):13-21. doi: 10.1038/leu.2009.223. Epub 2009 Oct 29.	Zhao WL	Leukemia	2010		10.1038/leu.2009.223	75
30997845	Combined use of tofacitinib (pan-JAK inhibitor) and ruxolitinib (a JAK1/2 inhibitor) for refractory T-cell prolymphocytic leukemia (T-PLL) with a JAK3 mutation	Gomez-Arteaga A, Margolskee E, Wei MT, van Besien K, Inghirami G, Horwitz S.	Leuk Lymphoma. 2019 Jul;60(7):1626-1631. doi: 10.1080/10428194.2019.1594220. Epub 2019 Apr 18.	Gomez-Arteaga A	Leuk Lymphoma	2019	PMC8162842	10.1080/10428194.2019.1594220	76
35371054	Indoleamine 2, 3-Dioxygenase 1 Mediates Survival Signals in Chronic Lymphocytic Leukemia via Kynurenine/Aryl Hydrocarbon Receptor-Mediated MCL1 Modulation	Atene CG, Fiorcari S, Mesini N, Alboni S, Martinelli S, Maccaferri M, Leonardi G, Potenza L, Luppi M, Maffei R, Marasca R.	Front Immunol. 2022 Mar 18;13:832263. doi: 10.3389/fimmu.2022.832263. eCollection 2022.	Atene CG	Front Immunol	2022	PMC8971515	10.3389/fimmu.2022.832263	77
33067379	Effect of Ibrutinib on the IFN Response of Chronic Lymphocytic Leukemia Cells	Xia M, Luo TY, Shi Y, Wang G, Tsui H, Harari D, Spaner DE.	J Immunol. 2020 Nov 15;205(10):2629-2639. doi: 10.4049/jimmunol.2000478. Epub 2020 Oct 16.	Xia M	J Immunol	2020		10.4049/jimmunol.2000478	78
34007050	MAPK-ERK is a central pathway in T-cell acute lymphoblastic leukemia that drives steroid resistance	van der Zwet JCG, Buijs-Gladdines JGCAM, Cordo' V, Debets DO, Smits WK, Chen Z, Dylus J, Zaman GJR, Altelaar M, Oshima K, Bornhauser B, Bourquin JP, Cools J, Ferrando AA, Vormoor J, Pieters R, Vormoor B, Meijerink JPP.	Leukemia. 2021 Dec;35(12):3394-3405. doi: 10.1038/s41375-021-01291-5. Epub 2021 May 18.	van der Zwet JCG	Leukemia	2021		10.1038/s41375-021-01291-5	79
21393331	Oncogenic JAK1 and JAK2-activating mutations resistant to ATP-competitive inhibitors	Hornakova T, Springuel L, Devreux J, Dusa A, Constantinescu SN, Knoops L, Renauld JC.	Haematologica. 2011 Jun;96(6):845-53. doi: 10.3324/haematol.2010.036350. Epub 2011 Mar 10.	Hornakova T	Haematologica	2011	PMC3105646	10.3324/haematol.2010.036350	80
28484265	JAK/STAT pathway inhibition overcomes IL7-induced glucocorticoid resistance in a subset of human T-cell acute lymphoblastic leukemias	Delgado-Martin C, Meyer LK, Huang BJ, Shimano KA, Zinter MS, Nguyen JV, Smith GA, Taunton J, Winter SS, Roderick JR, Kelliher MA, Horton TM, Wood BL, Teachey DT, Hermiston ML.	Leukemia. 2017 Dec;31(12):2568-2576. doi: 10.1038/leu.2017.136. Epub 2017 May 9.	Delgado-Martin C	Leukemia	2017	PMC5729333	10.1038/leu.2017.136	81
34670357	Either IL-7 activation of JAK-STAT or BEZ inhibition of PI3K-AKT-mTOR pathways dominates the single-cell phosphosignature of ex vivo treated pediatric T-cell acute lymphoblastic leukemia cells	Kuzilková D, Bugarin C, Rejlova K, Schulz AR, Mei HE, Paganin M, Biffi A, Biondi A, Kalina T, Gaipa G.	Haematologica. 2022 Jun 1;107(6):1293-1310. doi: 10.3324/haematol.2021.278796.	Kuzilková D	Haematologica	2022	PMC9152963	10.3324/haematol.2021.278796	82
34210682	Network Analysis Reveals Synergistic Genetic Dependencies for Rational Combination Therapy in Philadelphia Chromosome-Like Acute Lymphoblastic Leukemia	Ding YY, Kim H, Madden K, Loftus JP, Chen GM, Allen DH, Zhang R, Xu J, Chen CH, Hu Y, Tasian SK, Tan K.	Clin Cancer Res. 2021 Sep 15;27(18):5109-5122. doi: 10.1158/1078-0432.CCR-21-0553. Epub 2021 Jul 1.	Ding YY	Clin Cancer Res	2021	PMC8448976	10.1158/1078-0432.CCR-21-0553	83
24268771	Combined targeting of JAK2 and Bcl-2/Bcl-xL to cure mutant JAK2-driven malignancies and overcome acquired resistance to JAK2 inhibitors	Waibel M, Solomon VS, Knight DA, Ralli RA, Kim SK, Banks KM, Vidacs E, Virely C, Sia KC, Bracken LS, Collins-Underwood R, Drenberg C, Ramsey LB, Meyer SC, Takiguchi M, Dickins RA, Levine R, Ghysdael J, Dawson MA, Lock RB, Mullighan CG, Johnstone RW.	Cell Rep. 2013 Nov 27;5(4):1047-59. doi: 10.1016/j.celrep.2013.10.038. Epub 2013 Nov 21.	Waibel M	Cell Rep	2013	PMC3898474	10.1016/j.celrep.2013.10.038	84
28831147	How Does the L884P Mutation Confer Resistance to Type-II Inhibitors of JAK2 Kinase: A Comprehensive Molecular Modeling Study	Kong X, Sun H, Pan P, Li D, Zhu F, Chang S, Xu L, Li Y, Hou T.	Sci Rep. 2017 Aug 22;7(1):9088. doi: 10.1038/s41598-017-09586-3.	Kong X	Sci Rep	2017	PMC5567357	10.1038/s41598-017-09586-3	85
31318944	CRLF2 rearrangement in Ph-like acute lymphoblastic leukemia predicts relative glucocorticoid resistance that is overcome with MEK or Akt inhibition	Meyer LK, Delgado-Martin C, Maude SL, Shannon KM, Teachey DT, Hermiston ML.	PLoS One. 2019 Jul 18;14(7):e0220026. doi: 10.1371/journal.pone.0220026. eCollection 2019.	Meyer LK	PLoS One	2019	PMC6638974	10.1371/journal.pone.0220026	86
37712558	The JAK3(Q988P) mutation reveals oncogenic potential and resistance to ruxolitinib	Lahera A, Vela-Martín L, Fernández-Navarro P, Llamas P, López-Lorenzo JL, Cornago J, Santos J, Fernández-Piqueras J, Villa-Morales M.	Mol Carcinog. 2024 Jan;63(1):5-10. doi: 10.1002/mc.23632. Epub 2023 Sep 15.	Lahera A	Mol Carcinog	2024		10.1002/mc.23632	87
28619982	JAK1/2 and BCL2 inhibitors synergize to counteract bone marrow stromal cell-induced protection of AML	Karjalainen R, Pemovska T, Popa M, Liu M, Javarappa KK, Majumder MM, Yadav B, Tamborero D, Tang J, Bychkov D, Kontro M, Parsons A, Suvela M, Mayoral Safont M, Porkka K, Aittokallio T, Kallioniemi O, McCormack E, Gjertsen BT, Wennerberg K, Knowles J, Heckman CA.	Blood. 2017 Aug 10;130(6):789-802. doi: 10.1182/blood-2016-02-699363. Epub 2017 Jun 15.	Karjalainen R	Blood	2017		10.1182/blood-2016-02-699363	88
22271575	Genetic resistance to JAK2 enzymatic inhibitors is overcome by HSP90 inhibition	Weigert O, Lane AA, Bird L, Kopp N, Chapuy B, van Bodegom D, Toms AV, Marubayashi S, Christie AL, McKeown M, Paranal RM, Bradner JE, Yoda A, Gaul C, Vangrevelinghe E, Romanet V, Murakami M, Tiedt R, Ebel N, Evrot E, De Pover A, Régnier CH, Erdmann D, Hofmann F, Eck MJ, Sallan SE, Levine RL, Kung AL, Baffert F, Radimerski T, Weinstock DM.	J Exp Med. 2012 Feb 13;209(2):259-73. doi: 10.1084/jem.20111694. Epub 2012 Jan 23.	Weigert O	J Exp Med	2012	PMC3280877	10.1084/jem.20111694	89
34372612	Targeting JAK/STAT Signaling Antagonizes Resistance to Oncolytic Reovirus Therapy Driven by Prior Infection with HTLV-1 in Models of T-Cell Lymphoma	Islam S, Espitia CM, Persky DO, Carew JS, Nawrocki ST.	Viruses. 2021 Jul 20;13(7):1406. doi: 10.3390/v13071406.	Islam S	Viruses	2021	PMC8310324	10.3390/v13071406	90
28804127	Discovery of novel drug sensitivities in T-PLL by high-throughput ex vivo drug testing and mutation profiling	Andersson EI, Pützer S, Yadav B, Dufva O, Khan S, He L, Sellner L, Schrader A, Crispatzu G, Oleś M, Zhang H, Adnan-Awad S, Lagström S, Bellanger D, Mpindi JP, Eldfors S, Pemovska T, Pietarinen P, Lauhio A, Tomska K, Cuesta-Mateos C, Faber E, Koschmieder S, Brümmendorf TH, Kytölä S, Savolainen ER, Siitonen T, Ellonen P, Kallioniemi O, Wennerberg K, Ding W, Stern MH, Huber W, Anders S, Tang J, Aitt…	Leukemia. 2018 Mar;32(3):774-787. doi: 10.1038/leu.2017.252. Epub 2017 Aug 14.	Andersson EI	Leukemia	2018		10.1038/leu.2017.252	91
28331226	The histone deacetylase inhibitor givinostat (ITF2357) exhibits potent anti-tumor activity against CRLF2-rearranged BCP-ALL	Savino AM, Sarno J, Trentin L, Vieri M, Fazio G, Bardini M, Bugarin C, Fossati G, Davis KL, Gaipa G, Izraeli S, Meyer LH, Nolan GP, Biondi A, Te Kronnie G, Palmi C, Cazzaniga G.	Leukemia. 2017 Nov;31(11):2365-2375. doi: 10.1038/leu.2017.93. Epub 2017 Mar 23.	Savino AM	Leukemia	2017		10.1038/leu.2017.93	92
21693757	Kill one bird with two stones: potential efficacy of BCR-ABL and autophagy inhibition in CML	Helgason GV, Karvela M, Holyoake TL.	Blood. 2011 Aug 25;118(8):2035-43. doi: 10.1182/blood-2011-01-330621. Epub 2011 Jun 21.	Helgason GV	Blood	2011		10.1182/blood-2011-01-330621	93
25712988	Tyrosine kinase inhibitors induce mesenchymal stem cell-mediated resistance in BCR-ABL+ acute lymphoblastic leukemia	Mallampati S, Leng X, Ma H, Zeng J, Li J, Wang H, Lin K, Lu Y, Yang Y, Sun B, Gong Y, Lee JS, Konopleva M, Andreeff M, Arlinghaus RB, Cai Z, Fang B, Shen H, Han X, Hirsch-Ginsberg CF, Gao X, Paranjape AN, Mani SA, Clise-Dwyer K, Sun X.	Blood. 2015 May 7;125(19):2968-73. doi: 10.1182/blood-2014-05-576421. Epub 2015 Feb 23.	Mallampati S	Blood	2015	PMC4424418	10.1182/blood-2014-05-576421	94
26252351	Sphingosine kinase inhibitors decrease viability and induce cell death in natural killer-large granular lymphocyte leukemia	LeBlanc FR, Liu X, Hengst J, Fox T, Calvert V, Petricoin EF 3rd, Yun J, Feith DJ, Loughran TP Jr.	Cancer Biol Ther. 2015;16(12):1830-40. doi: 10.1080/15384047.2015.1078949.	LeBlanc FR	Cancer Biol Ther	2015	PMC4847818	10.1080/15384047.2015.1078949	95
24561792	Adult B-cell acute lymphoblastic leukemia cells display decreased PTEN activity and constitutive hyperactivation of PI3K/Akt pathway despite high PTEN protein levels	Gomes AM, Soares MV, Ribeiro P, Caldas J, Póvoa V, Martins LR, Melão A, Serra-Caetano A, de Sousa AB, Lacerda JF, Barata JT.	Haematologica. 2014 Jun;99(6):1062-8. doi: 10.3324/haematol.2013.096438. Epub 2014 Feb 21.	Gomes AM	Haematologica	2014	PMC4040910	10.3324/haematol.2013.096438	96
26175407	Targeting the Inactive Conformation of JAK2 in Hematological Malignancies	Silvennoinen O, Hubbard SR.	Cancer Cell. 2015 Jul 13;28(1):1-2. doi: 10.1016/j.ccell.2015.06.010.	Silvennoinen O	Cancer Cell	2015		10.1016/j.ccell.2015.06.010	97
25721043	Targeting BCR-ABL and JAK2 in Ph+ ALL	Hantschel O.	Blood. 2015 Feb 26;125(9):1362-3. doi: 10.1182/blood-2014-12-617548.	Hantschel O	Blood	2015		10.1182/blood-2014-12-617548	98
26175414	Activity of the Type II JAK2 Inhibitor CHZ868 in B Cell Acute Lymphoblastic Leukemia	Wu SC, Li LS, Kopp N, Montero J, Chapuy B, Yoda A, Christie AL, Liu H, Christodoulou A, van Bodegom D, van der Zwet J, Layer JV, Tivey T, Lane AA, Ryan JA, Ng SY, DeAngelo DJ, Stone RM, Steensma D, Wadleigh M, Harris M, Mandon E, Ebel N, Andraos R, Romanet V, Dölemeyer A, Sterker D, Zender M, Rodig SJ, Murakami M, Hofmann F, Kuo F, Eck MJ, Silverman LB, Sallan SE, Letai A, Baffert F, Vangreveling…	Cancer Cell. 2015 Jul 13;28(1):29-41. doi: 10.1016/j.ccell.2015.06.005.	Wu SC	Cancer Cell	2015	PMC4505625	10.1016/j.ccell.2015.06.005	99
27449287	CRLF2 over-expression is a poor prognostic marker in children with high risk T-cell acute lymphoblastic leukemia	Palmi C, Savino AM, Silvestri D, Bronzini I, Cario G, Paganin M, Buldini B, Galbiati M, Muckenthaler MU, Bugarin C, Della Mina P, Nagel S, Barisone E, Casale F, Locatelli F, Lo Nigro L, Micalizzi C, Parasole R, Pession A, Putti MC, Santoro N, Testi AM, Ziino O, Kulozik AE, Zimmermann M, Schrappe M, Villa A, Gaipa G, Basso G, Biondi A, Valsecchi MG, Stanulla M, Conter V, Te Kronnie G, Cazzaniga G.	Oncotarget. 2016 Sep 13;7(37):59260-59272. doi: 10.18632/oncotarget.10610.	Palmi C	Oncotarget	2016	PMC5312310	10.18632/oncotarget.10610	100
25499760	Janus kinase inhibition by ruxolitinib extends dasatinib- and dexamethasone-induced remissions in a mouse model of Ph+ ALL	Appelmann I, Rillahan CD, de Stanchina E, Carbonetti G, Chen C, Lowe SW, Sherr CJ.	Blood. 2015 Feb 26;125(9):1444-51. doi: 10.1182/blood-2014-09-601062. Epub 2014 Dec 12.	Appelmann I	Blood	2015	PMC4342356	10.1182/blood-2014-09-601062	101
29025600	A novel somatic JAK2 kinase-domain mutation in pediatric acute lymphoblastic leukemia with rapid on-treatment development of LOH	Sadras T, Heatley SL, Kok CH, McClure BJ, Yeung D, Hughes TP, Sutton R, Ziegler DS, White DL.	Cancer Genet. 2017 Oct;216-217:86-90. doi: 10.1016/j.cancergen.2017.07.008. Epub 2017 Jul 31.	Sadras T	Cancer Genet	2017		10.1016/j.cancergen.2017.07.008	102
32843425	Failure of tofacitinib to achieve an objective response in a DDX3X-MLLT10 T-lymphoblastic leukemia with activating JAK3 mutations	Wong J, Wall M, Corboy GP, Taubenheim N, Gregory GP, Opat S, Shortt J.	Cold Spring Harb Mol Case Stud. 2020 Aug 25;6(4):a004994. doi: 10.1101/mcs.a004994. Print 2020 Aug.	Wong J	Cold Spring Harb Mol Case Stud	2020	PMC7476415	10.1101/mcs.a004994	103
26408659	Infection Exposure is a Causal Factor in B-cell Precursor Acute Lymphoblastic Leukemia as a Result of Pax5-Inherited Susceptibility	Martín-Lorenzo A, Hauer J, Vicente-Dueñas C, Auer F, González-Herrero I, García-Ramírez I, Ginzel S, Thiele R, Constantinescu SN, Bartenhagen C, Dugas M, Gombert M, Schäfer D, Blanco O, Mayado A, Orfao A, Alonso-López D, Rivas Jde L, Cobaleda C, García-Cenador MB, García-Criado FJ, Sánchez-García I, Borkhardt A.	Cancer Discov. 2015 Dec;5(12):1328-43. doi: 10.1158/2159-8290.CD-15-0892. Epub 2015 Sep 25.	Martín-Lorenzo A	Cancer Discov	2015		10.1158/2159-8290.CD-15-0892	104
20486472	Therapeutic nanoparticle constructs of a JAK3 tyrosine kinase inhibitor against human B-lineage ALL cells	Uckun FM, Dibirdik I, Qazi S, Yiv S.	Arzneimittelforschung. 2010;60(4):210-7. doi: 10.1055/s-0031-1296275.	Uckun FM	Arzneimittelforschung	2010		10.1055/s-0031-1296275	105
25189416	Functional characterization of BTK(C481S) mutation that confers ibrutinib resistance: exploration of alternative kinase inhibitors	Cheng S, Guo A, Lu P, Ma J, Coleman M, Wang YL.	Leukemia. 2015 Apr;29(4):895-900. doi: 10.1038/leu.2014.263. Epub 2014 Sep 5.	Cheng S	Leukemia	2015		10.1038/leu.2014.263	106
23212614	Oleylamine-carbonyl-valinol inhibits auto-phosphorylation activity of native and T315I mutated Bcr-Abl, and exhibits selectivity towards oncogenic Bcr-Abl in SupB15 ALL cell lines	Najajreh Y, Khamaisie H, Ruimi N, Khatib S, Katzhendler J, Ruthardt M, Mahajna J.	Mol Biol Rep. 2013 Mar;40(3):2205-13. doi: 10.1007/s11033-012-2282-8. Epub 2012 Dec 5.	Najajreh Y	Mol Biol Rep	2013		10.1007/s11033-012-2282-8	107
EuroPMC Records
PMID	Title	Authors	Citation	First Author	Journal/Book	Publication Year	PMCID	DOI
	Feasibility and clinical utility of comprehensive genomic profiling of hematological malignancies.	Fukuhara, Suguru; Oshikawa-Kumade, Yuji; Kogure, Yasunori; Shingaki, Sumito; Kariyazono, Hirokazu; Kikukawa, Yoshiya; Koya, Junji; Saito, Yuki; Tabata, Mariko; Yoshifuji, Kota; Mizuno, Kota; Miyagi-Maeshima, Akiko; Matsushita, Hiromichi; Sugiyama, Masanaka; Ogawa, Chitose; Inamoto, Yoshihiro; Fukuda, Takahiro; Sugano, Masato; Yamauchi, Nobuhiko; Minami, Yosuke; Hirata, Makoto; Yoshida, Teruhiko; …			Cancer Sci	2022	PMC9357666	10.1111/cas.15427
	The 48<sup>th</sup> Annual Meeting of the European Society for Blood and Marrow Transplantation: Physicians - Poster Session (P001 - P578).				Bone Marrow Transplant	2022	PMC9628617	10.1038/s41409-022-01798-0
	Suppressors and activators of JAK-STAT signaling at diagnosis and relapse of acute lymphoblastic leukemia in Down syndrome.	Schwartzman, Omer; Savino, Angela Maria; Gombert, Michael; Palmi, Chiara; Cario, Gunnar; Schrappe, Martin; Eckert, Cornelia; von Stackelberg, Arend; Huang, Jin-Yan; Hameiri-Grossman, Michal; Avigad, Smadar; Te Kronnie, Geertruy; Te Kronnie, Geertruy; Geron, Ifat; Birger, Yehudit; Rein, Avigail; Zarfati, Giulia; Fischer, Ute; Mukamel, Zohar; Stanulla, Martin; Biondi, Andrea; Cazzaniga, Giovanni; V…			Proc Natl Acad Sci U S A	2017	PMC5441776	10.1073/pnas.1702489114
	Random mutagenesis reveals residues of JAK2 critical in evading inhibition by a tyrosine kinase inhibitor.	Marit, Michael R; Chohan, Manprit; Matthew, Natasha; Huang, Kai; Kuntz, Douglas A; Rose, David R; Barber, Dwayne L			PLoS One	2012	PMC3420867	10.1371/journal.pone.0043437
	Oncogenic JAK1 and JAK2-activating mutations resistant to ATP-competitive inhibitors.	Hornakova, Tekla; Springuel, Lorraine; Devreux, Julien; Dusa, Alexandra; Constantinescu, Stefan N; Knoops, Laurent; Renauld, Jean-Christophe			Haematologica	2011	PMC3105646	10.3324/haematol.2010.036350
	Turning liabilities into opportunities: Off-target based drug repurposing in cancer.	Palve, Vinayak; Liao, Yi; Remsing Rix, Lily L; Rix, Uwe			Semin Cancer Biol	2021	PMC7415607	10.1016/j.semcancer.2020.02.003
	FXR1 regulates transcription and is required for growth of human cancer cells with <i>TP53/FXR2</i> homozygous deletion.	Fan, Yichao; Yue, Jiao; Xiao, Mengtao; Han-Zhang, Han; Wang, Yao Vickie; Ma, Chun; Deng, Zhilin; Li, Yingxiang; Yu, Yanyan; Wang, Xinghao; Niu, Shen; Hua, Youjia; Weng, Zhiping; Atadja, Peter; Li, En; Xiang, Bin			Elife	2017	PMC5595435	10.7554/elife.26129
	Activation of signal transducer and activator of transcription 3 (STAT3) signaling in EGFR mutant non-small-cell lung cancer (NSCLC).	Codony-Servat, Carles; Codony-Servat, Jordi; Karachaliou, Niki; Molina, Miguel Angel; Chaib, Imane; Ramirez, Jose Luis; de Los Llanos Gil, Maria; Solca, Flavio; Bivona, Trever G; Rosell, Rafael			Oncotarget	2017	PMC5564566	10.18632/oncotarget.17625
	Phase I evaluation of XL019, an oral, potent, and selective JAK2 inhibitor.	Verstovsek, Srdan; Tam, Constantine S; Wadleigh, Martha; Sokol, Lubomir; Smith, Catherine C; Bui, Lynne A; Song, Chunyan; Clary, Douglas O; Olszynski, Patrycja; Cortes, Jorge; Kantarjian, Hagop; Shah, Neil P			Leuk Res	2014	PMC4414320	10.1016/j.leukres.2013.12.006
	Abstracts of the 79th Annual Meeting of the Japanese Cancer Association; 2020 Oct 1-3; Hiroshima, Japan as Cancer Science, Supplement 1, Vol 112 (2021).				Cancer Sci	2021	PMC7884285	10.1111/cas.14823
	"Abstracts of the 78th Annual Meeting of the Japanese Cancer Association; 2019 Sept 26-28; Kyoto, Japan" as Cancer Science, Supplement 1, Vol 110 (2019).				Cancer Sci	2019	PMC6933297	10.1111/cas.14291
	19th Congress of the European Hematology Association, Milan, Italy, June 12â€“15, 2014				Haematologica	2014	PMC4060398
	"Abstracts of the 77th Annual Meeting of the Japanese Cancer Association; 2018 Sept 27-29; Osaka, Japan" as Cancer Science, Supplement 2, Vol 109 (2018).				Cancer Sci	2018	PMC6298205	10.1111/cas.13904
	18th Congress of the European Hematology Association, Stockholm, Sweden, June 13â€“16, 2013				Haematologica	2013	PMC3684198
	XII Congress of the Italian Society of Experimental Hematology				Haematologica	2012	PMC3563175
	Posters				FEBS Open Bio	2021	PMC8251645
	The 21st conference of the asian pacific association for the study of the liver : oral presentations 17 february, 2011 (thursday).				Hepatol Int	2011	PMC6734923	10.1007/s12072-010-9241-z
	The 20th Conference of the Asian Pacific Association for the Study of the Liver Poster Presentation				Hepatol Int	2010	PMC7090450
	Approved Small-Molecule ATP-Competitive Kinases Drugs Containing Indole/Azaindole/Oxindole Scaffolds: R&D and Binding Patterns Profiling.	Zhang, Haofan; He, Fengming; Gao, Guiping; Lu, Sheng; Wei, Qiaochu; Hu, Hongyu; Wu, Zhen; Fang, Meijuan; Wang, Xiumin			Molecules	2023	PMC9920796	10.3390/molecules28030943
	Overcoming Resistance: FLT3 Inhibitors Past, Present, Future and the Challenge of Cure.	Capelli, Debora; Menotti, Diego; Fiorentini, Alessandro; Saraceni, Francesco; Olivieri, Attilio			Cancers (Basel)	2022	PMC9454516	10.3390/cancers14174315
	Raising the bar: the future of EGFR inhibition in non-small lung cancer.	Redig, Amanda J			Transl Lung Cancer Res	2017	PMC5750143	10.21037/tlcr.2017.10.09
	Abstract Book for the 27th Congress of the European Hematology Association				Hemasphere	2022	PMC9429973
	Genetic resistance to JAK2 enzymatic inhibitors is overcome by HSP90 inhibition.	Weigert, Oliver; Lane, Andrew A; Bird, Liat; Kopp, Nadja; Chapuy, Bjoern; van Bodegom, Diederik; Toms, Angela V; Marubayashi, Sachie; Christie, Amanda L; McKeown, Michael; Paranal, Ronald M; Bradner, James E; Yoda, Akinori; Gaul, Christoph; Vangrevelinghe, Eric; Romanet, Vincent; Murakami, Masato; Tiedt, Ralph; Ebel, Nicolas; Evrot, Emeline; De Pover, Alain; RÃ©gnier, Catherine H; Erdmann, Dirk; …			J Exp Med	2012	PMC3280877	10.1084/jem.20111694
	Evolution of Small Molecule Kinase Drugs.	Lightfoot, Helen L; Goldberg, Frederick W; Sedelmeier, Joerg			ACS Med Chem Lett	2019	PMC6378673	10.1021/acsmedchemlett.8b00445
	Targeting the PI3K/mTOR Pathway in Pediatric Hematologic Malignancies.	Tasian, Sarah K; Teachey, David T; Rheingold, Susan R			Front Oncol	2014	PMC4032892	10.3389/fonc.2014.00108
	Abstracts of the 79th Annual Meeting of the Japanese Cancer Association; 2020 Oct 1-3; Hiroshima, Japan as Cancer Science, Supplement 1, Vol 112 (2021).				Cancer Sci	2021	PMC7884285	10.1111/cas.14823
	"Abstracts of the 78th Annual Meeting of the Japanese Cancer Association; 2019 Sept 26-28; Kyoto, Japan" as Cancer Science, Supplement 1, Vol 110 (2019).				Cancer Sci	2019	PMC6933297	10.1111/cas.14291
	"Abstracts of the 77th Annual Meeting of the Japanese Cancer Association; 2018 Sept 27-29; Osaka, Japan" as Cancer Science, Supplement 2, Vol 109 (2018).				Cancer Sci	2018	PMC6298205	10.1111/cas.13904
	Abstracts				J Mol Diagn	2014	PMC7129800
	Tropism and innate host response of the 2009 pandemic H1N1 influenza virus compared with related swine influenza viruses and reassortants in ex vivo and in vitro cultures of the human respiratory tract and conjunctiva.	Chan, Michael Cw; Chan, Renee Wy; Yen, Hui-Ling; Yu, Wendy Cl; Yuen, Kit M; Tang, Lynsia Ls; Li, Alan Cl; Kang, Sara Sr; Hui, Celine Ff; Lai, Wico W; Sihoe, Alan Dl; Guan, Yi; Nicholls, John M; Peiris, Js Malik			Influenza Other Respir Viruses	2011	PMC4313891
	The 20th Conference of the Asian Pacific Association for the Study of the Liver Poster Presentation				Hepatol Int	2010	PMC7090450
	The 21st conference of the asian pacific association for the study of the liver : oral presentations 17 february, 2011 (thursday).				Hepatol Int	2011	PMC6734923	10.1007/s12072-010-9241-z
	Acquired JAK2 mutations confer resistance to JAK inhibitors in cell models of acute lymphoblastic leukemia.	Downes, Charlotte E J; McClure, Barbara J; Bruning, John B; Page, Elyse; Breen, James; Rehn, Jacqueline; Yeung, David T; White, Deborah L			NPJ Precis Oncol	2021	PMC8355279	10.1038/s41698-021-00215-x
	Recent Updates in Venetoclax Combination Therapies in Pediatric Hematological Malignancies.	LeÅ›niak, Maria; Lipniarska, Justyna; Majka, Patrycja; Lejman, Monika; Zawitkowska, Joanna			Int J Mol Sci	2023	PMC10706781	10.3390/ijms242316708
	Leukemia-intrinsic determinants of CAR-T response revealed by iterative in vivo genome-wide CRISPR screening.	Ramos, Azucena; Koch, Catherine E; Liu-Lupo, Yunpeng; Hellinger, Riley D; Kyung, Taeyoon; Abbott, Keene L; FrÃ¶se, Julia; Goulet, Daniel; Gordon, Khloe S; Eidell, Keith P; Leclerc, Paul; Whittaker, Charles A; Larson, Rebecca C; Muscato, Audrey J; Yates, Kathleen B; Dubrot, Juan; Doench, John G; Regev, Aviv; Vander Heiden, Matthew G; Maus, Marcela V; Manguso, Robert T; Birnbaum, Michael E; Hemann,…			Nat Commun	2023	PMC10698189	10.1038/s41467-023-43790-2
	Resistance to targeted therapies in acute myeloid leukemia.	Mecklenbrauck, Rabea; Heuser, Michael			Clin Exp Metastasis	2023	PMC9898349	10.1007/s10585-022-10189-0
	Emerging Epigenetic and Posttranslational Mechanisms Controlling Resistance to Glucocorticoids in Acute Lymphoblastic Leukemia.	Borin, Cristina; Pieters, Tim; Serafin, Valentina; Ntziachristos, Panagiotis			Hemasphere	2023	PMC10289758	10.1097/hs9.0000000000000916
	Resistance of Lung Cancer to EGFR-Specific Kinase Inhibitors: Activation of Bypass Pathways and Endogenous Mutators.	Marrocco, Ilaria; Yarden, Yosef			Cancers (Basel)	2023	PMC10605519	10.3390/cancers15205009
	Characteristics of leukemic stem cells in acute leukemia and potential targeted therapies for their specific eradication.	Hansen, Quinty; Bachas, Costa; Smit, Linda; Cloos, Jacqueline			Cancer Drug Resist	2022	PMC9255252	10.20517/cdr.2021.140
	Advances in potential treatment options for myeloproliferative neoplasm associated myelofibrosis.	Bose, Prithviraj			Expert Opin Orphan Drugs	2019	PMC7577425	10.1080/21678707.2019.1664900
	Proteomic characterization of post-translational modifications in drug discovery.	Zhai, Lin-Hui; Chen, Kai-Feng; Hao, Bing-Bing; Tan, Min-Jia			Acta Pharmacol Sin	2022	PMC9712763	10.1038/s41401-022-01017-y
	Digesting the Role of JAK-STAT and Cytokine Signaling in Oral and Gastric Cancers.	Ni, Yanhong; Low, Jun T; Silke, John; O'Reilly, Lorraine A			Front Immunol	2022	PMC9277720	10.3389/fimmu.2022.835997
	Involvement of classic and alternative non-homologous end joining pathways in hematologic malignancies: targeting strategies for treatment.	Valikhani, Mohsen; Rahimian, Elahe; Ahmadi, Seyed Esmaeil; Chegeni, Rouzbeh; Safa, Majid			Exp Hematol Oncol	2021	PMC8564991	10.1186/s40164-021-00242-1
	Pacritinib Combined with Sirolimus and Low-Dose Tacrolimus for GVHD Prevention after Allogeneic Hematopoietic Cell Transplantation: Preclinical and Phase I Trial Results.	Pidala, Joseph; Walton, Kelly; Elmariah, Hany; Kim, Jongphil; Mishra, Asmita; Bejanyan, Nelli; Nishihori, Taiga; Khimani, Farhad; Perez, Lia; Faramand, Rawan G; Davila, Marco L; Nieder, Michael L; Sagatys, Elizabeth M; Holtan, Shernan G; Lawrence, Nicholas J; Lawrence, Harshani R; Blazar, Bruce R; Anasetti, Claudio; Sebti, Said M; Betts, Brian C			Clin Cancer Res	2021	PMC8127396	10.1158/1078-0432.ccr-20-4725
	Challenges and Perspectives for Therapeutic Targeting of Myeloproliferative Neoplasms.	Brkic, Sime; Meyer, Sara C			Hemasphere	2021	PMC7773330	10.1097/hs9.0000000000000516
	Enhancing venetoclax activity in hematological malignancies.	Satta, Toshihisa; Grant, Steven			Expert Opin Investig Drugs	2020	PMC7529910	10.1080/13543784.2020.1789588
	Ibrutinib in Chronic Lymphocytic Leukemia: Clinical Applications, Drug Resistance, and Prospects.	Zhou, Hong; Hu, Pan; Yan, Xiyue; Zhang, Yaping; Shi, Wenyu			Onco Targets Ther	2020	PMC7266824	10.2147/ott.s249586
	Bridging Radiotherapy to Immunotherapy: The IFN-JAK-STAT Axis.	Shi, Lewis Zhichang; Bonner, James A			Int J Mol Sci	2021	PMC8619591	10.3390/ijms222212295
	Stem cells as therapeutic targets in colorectal cancer.	Zalewski, Alicja; Snook, Adam E; Waldman, Scott A			Per Med	2021	PMC8190705	10.2217/pme-2020-0099
	Small molecule inhibitors targeting the cancers.	Liu, Gui-Hong; Chen, Tao; Zhang, Xin; Ma, Xue-Lei; Shi, Hua-Shan			MedComm (2020)	2022	PMC9560750	10.1002/mco2.181
	Genetic and Non-Genetic Mechanisms of Resistance to BCR Signaling Inhibitors in B Cell Malignancies.	Ondrisova, Laura; Mraz, Marek			Front Oncol	2020	PMC7116322	10.3389/fonc.2020.591577
	Dysregulated Signalling Pathways Driving Anticancer Drug Resistance.	Bou Antoun, Nauf; Chioni, Athina-Myrto			Int J Mol Sci	2023	PMC10418675	10.3390/ijms241512222
	Super-enhancers: critical roles and therapeutic targets in hematologic malignancies.	Jia, Yunlu; Chng, Wee-Joo; Zhou, Jianbiao			J Hematol Oncol	2019	PMC6636097	10.1186/s13045-019-0757-y
	YAP/TAZ Signaling and Resistance to Cancer Therapy.	Nguyen, Chan D K; Yi, Chunling			Trends Cancer	2019	PMC6557283	10.1016/j.trecan.2019.02.010
	Abstract Book for the 27th Congress of the European Hematology Association				Hemasphere	2022	PMC9429973
	Genomic Profiling of T-Cell Neoplasms Reveals Frequent <i>JAK1</i> and <i>JAK3</i> Mutations With Clonal Evasion From Targeted Therapies.	Greenplate, Allison; Wang, Kai; Tripathi, Rati M; Palma, Norma; Ali, Siraj M; Stephens, Phil J; Miller, Vincent A; Shyr, Yu; Guo, Yan; Reddy, Nishitha M; Kozhaya, Lina; Unutmaz, Derya; Chen, Xueyan; Irish, Jonathan M; DavÃ©, Utpal P			JCO Precis Oncol	2018	PMC6072266	10.1200/po.17.00019
	Identification of myeloproliferative neoplasm drug agents via predictive simulation modeling: assessing responsiveness with micro-environment derived cytokines.	Kobayashi, Susumu S; Vali, Shireen; Kumar, Ansu; Singh, Neeraj; Abbasi, Taher; Sayeski, Peter P			Oncotarget	2016	PMC5094977	10.18632/oncotarget.8540
	Hematologic Tumor Cell Resistance to the BCL-2 Inhibitor Venetoclax: A Product of Its Microenvironment?	Leverson, Joel D; Cojocari, Dan			Front Oncol	2018	PMC6204401	10.3389/fonc.2018.00458
	Single-cell analysis based dissection of clonality in myelofibrosis.	Mylonas, Elena; Yoshida, Kenichi; Frick, Mareike; Hoyer, Kaja; Christen, Friederike; Kaeda, Jaspal; Obenaus, Matthias; Noerenberg, Daniel; Hennch, Cornelius; Chan, Willy; Ochi, Yotaro; Shiraishi, Yuichi; Shiozawa, Yusuke; Zenz, Thorsten; Oakes, Christopher C; Sawitzki, Birgit; Schwarz, Michaela; Bullinger, Lars; le Coutre, Philipp; Rose-Zerilli, Matthew J J; Ogawa, Seishi; Damm, Frederik			Nat Commun	2020	PMC6946829	10.1038/s41467-019-13892-x
	MPN: The Molecular Drivers of Disease Initiation, Progression and Transformation and their Effect on Treatment.	Grabek, Julian; Straube, Jasmin; Bywater, Megan; Lane, Steven W			Cells	2020	PMC7465511	10.3390/cells9081901
	Tumor microenvironment-driven non-cell-autonomous resistance to antineoplastic treatment.	Qu, Yidi; Dou, Bo; Tan, Horyue; Feng, Yibin; Wang, Ning; Wang, Di			Mol Cancer	2019	PMC6441162	10.1186/s12943-019-0992-4
	Development of venetoclax for therapy of lymphoid malignancies.	Zhu, Huayuan; Almasan, Alexandru			Drug Des Devel Ther	2017	PMC5352161	10.2147/dddt.s109325
	Novel BET protein proteolysis-targeting chimera exerts superior lethal activity than bromodomain inhibitor (BETi) against post-myeloproliferative neoplasm secondary (s) AML cells.	Saenz, DT; Fiskus, W; Qian, Y; Manshouri, T; Rajapakshe, K; Raina, K; Coleman, KG; Crew, AP; Shen, A; Mill, CP; Sun, B; Qiu, P; Kadia, TM; Pemmaraju, N; DiNardo, C; Kim, M-S; Nowak, AJ; Coarfa, C; Crews, CM; Verstovsek, S; Bhalla, KN			Leukemia	2017	PMC5537055	10.1038/leu.2016.393
	Small molecules in targeted cancer therapy: advances, challenges, and future perspectives.	Zhong, Lei; Li, Yueshan; Xiong, Liang; Wang, Wenjing; Wu, Ming; Yuan, Ting; Yang, Wei; Tian, Chenyu; Miao, Zhuang; Wang, Tianqi; Yang, Shengyong			Signal Transduct Target Ther	2021	PMC8165101	10.1038/s41392-021-00572-w
	Pathways and mechanisms of venetoclax resistance.	Bose, Prithviraj; Gandhi, Varsha; Konopleva, Marina			Leuk Lymphoma	2017	PMC5478500	10.1080/10428194.2017.1283032
	The molecular basis of targeting PFKFB3 as a therapeutic strategy against cancer.	Lu, Luo; Chen, Yaoyu; Zhu, Yu			Oncotarget	2017	PMC5617549	10.18632/oncotarget.19513
	Impact of mTOR expression on clinical outcome in paediatric patients with B-cell acute lymphoblastic leukaemia - preliminary report.	UliÅ„ska, Edyta; Mycko, Katarzyna; SaÅ‚aciÅ„ska-ÅoÅ›, ElÅ¼bieta; Pastorczak, Agata; Siwicka, Alicja; MÅ‚ynarski, Wojciech; Matysiak, MichaÅ‚			Contemp Oncol (Pozn)	2016	PMC5032156	10.5114/wo.2016.61848
	Epigenetic polypharmacology: A new frontier for epi-drug discovery.	Tomaselli, Daniela; Lucidi, Alessia; Rotili, Dante; Mai, Antonello			Med Res Rev	2020	PMC6917854	10.1002/med.21600
	Abstract Book: 25th Congress of the European Hematology Association Virtual Edition, 2020				Hemasphere	2020	PMC8901205
	Lighting Up T Lymphocyte Signaling with Quantitative Phosphoproteomics.	Ãlvarez-Salamero, Candelas; Castillo-GonzÃ¡lez, Raquel; Navarro, MarÃ­a N			Front Immunol	2017	PMC5552657	10.3389/fimmu.2017.00938
	Antimetabolite pemetrexed primes a favorable tumor microenvironment for immune checkpoint blockade therapy.	Lu, Chia-Sing; Lin, Ching-Wen; Chang, Ya-Hsuan; Chen, Hsuan-Yu; Chung, Wei-Chia; Lai, Wei-Yun; Ho, Chao-Chi; Wang, Tong-Hong; Chen, Chi-Yuan; Yeh, Chen-Lin; Wu, Sean; Wang, Shu-Ping; Yang, Pan-Chyr			J Immunother Cancer	2020	PMC7692992	10.1136/jitc-2020-001392
	An oxidative stress-based mechanism of doxorubicin cytotoxicity suggests new therapeutic strategies in ABC-DLBCL.	Mai, Yun; Yu, J Jessica; Bartholdy, Boris; Xu-Monette, Zijun Y; Knapp, Esther E; Yuan, Fei; Chen, Hongshan; Ding, B Belinda; Yao, Zhihua; Das, Bhaskar; Zou, Yiyu; Young, Ken He; Parekh, Samir; Ye, B Hilda			Blood	2016	PMC5159702	10.1182/blood-2016-03-705814
	Pacritinib (SB1518), a JAK2/FLT3 inhibitor for the treatment of acute myeloid leukemia.	Hart, S; Goh, KC; Novotny-Diermayr, V; Tan, YC; Madan, B; Amalini, C; Ong, LC; Kheng, B; Cheong, A; Zhou, J; Chng, WJ; Wood, JM			Blood Cancer J	2011	PMC3256753	10.1038/bcj.2011.43
	Abstracts of the 79th Annual Meeting of the Japanese Cancer Association; 2020 Oct 1-3; Hiroshima, Japan as Cancer Science, Supplement 1, Vol 112 (2021).				Cancer Sci	2021	PMC7884285	10.1111/cas.14823
	Targeting bromodomain and extraterminal proteins in breast cancer.	Sahni, Jennifer M; Keri, Ruth A			Pharmacol Res	2018	PMC5828951	10.1016/j.phrs.2017.11.015
	The emerging role of epigenetic therapeutics in immuno-oncology.	Topper, Michael J; Vaz, Michelle; Marrone, Kristen A; Brahmer, Julie R; Baylin, Stephen B			Nat Rev Clin Oncol	2020	PMC7254932	10.1038/s41571-019-0266-5
	46th Congress of the Italian Society of Hematology Rome, Italy, October 15â€“18, 2017				Haematologica	2017	PMC5642103
	The State-of-the-Art of Phase II/III Clinical Trials for Targeted Pancreatic Cancer Therapies.	Garcia-Sampedro, Andres; Gaggia, Gabriella; Ney, Alexander; Mahamed, Ismahan; Acedo, Pilar			J Clin Med	2021	PMC7913382	10.3390/jcm10040566
	"Abstracts of the 78th Annual Meeting of the Japanese Cancer Association; 2019 Sept 26-28; Kyoto, Japan" as Cancer Science, Supplement 1, Vol 110 (2019).				Cancer Sci	2019	PMC6933297	10.1111/cas.14291
	21st Congress of the European Hematology Association Copenhagen, Denmark, June 9â€“12, 2016				Haematologica	2016	PMC4894295
	Oncogene mimicry as a mechanism of primary resistance to BRAF inhibitors.	Sos, Martin L; Levin, Rebecca S; Gordan, John D; Oses-Prieto, Juan A; Webber, James T; Salt, Megan; Hann, Byron; Burlingame, Alma L; McCormick, Frank; Bandyopadhyay, Sourav; Shokat, Kevan M			Cell Rep	2014	PMC4294625	10.1016/j.celrep.2014.07.010
	Faculty Presentations at The International Congress on Controversies in Stem Cell Transplantation and Cellular Therapies (COSTEM)				Leuk Suppl	2012	PMC4851183
	19th Congress of the European Hematology Association, Milan, Italy, June 12â€“15, 2014				Haematologica	2014	PMC4060398
	"Abstracts of the 77th Annual Meeting of the Japanese Cancer Association; 2018 Sept 27-29; Osaka, Japan" as Cancer Science, Supplement 2, Vol 109 (2018).				Cancer Sci	2018	PMC6298205	10.1111/cas.13904
	18th Congress of the European Hematology Association, Stockholm, Sweden, June 13â€“16, 2013				Haematologica	2013	PMC3684198
	XII Congress of the Italian Society of Experimental Hematology				Haematologica	2012	PMC3563175
	17th International Congress of Immunology, 19-23 October 2019, Beijing, China.				Eur J Immunol	2019	PMC7163613	10.1002/eji.201970400
	15th Congress of the European Hematology Association, Spain, Barcelona, June 10â€“13, 2010				Haematologica	2010	PMC2888565
	JAK2 Inhibitor, Fedratinib, Inhibits P-gp Activity and Co-Treatment Induces Cytotoxicity in Antimitotic Drug-Treated P-gp Overexpressing Resistant KBV20C Cancer Cells.	Oh, Yunmoon; Lee, Jin-Sol; Lee, Ji Sun; Park, Jae Hyeon; Kim, Hyung Sik; Yoon, Sungpil			Int J Mol Sci	2022	PMC9100550	10.3390/ijms23094597
	Acute myeloid leukemia (AML)-derived mesenchymal stem cells induce chemoresistance and epithelial-mesenchymal transition-like program in AML through IL-6/JAK2/STAT3 signaling.	Lu, Jianle; Dong, Qiaomei; Zhang, Shuling; Feng, Youfan; Yang, Jincai; Zhao, Li			Cancer Sci	2023	PMC10394133	10.1111/cas.15855
	Lineage plasticity in prostate cancer depends on JAK/STAT inflammatory signaling.	Chan, Joseph M; Zaidi, Samir; Love, Jillian R; Zhao, Jimmy L; Setty, Manu; Wadosky, Kristine M; Gopalan, Anuradha; Choo, Zi-Ning; Persad, Sitara; Choi, Jungmin; LaClair, Justin; Lawrence, Kayla E; Chaudhary, Ojasvi; Xu, Tianhao; Masilionis, Ignas; Linkov, Irina; Wang, Shangqian; Lee, Cindy; Barlas, Afsar; Morris, Michael J; Mazutis, Linas; Chaligne, Ronan; Chen, Yu; Goodrich, David W; Karthaus, W…			Science	2022	PMC9653178	10.1126/science.abn0478
	RING-Finger Protein 6 promotes Drug Resistance in Retinoblastoma <i>via</i> JAK2/STAT3 Signaling Pathway.	Chai, Yong; Jiao, Shoufeng; Peng, Xin; Gan, Qiang; Chen, Leifeng; Hu, Xiaolu; Hao, Liang; Zhang, Shouhua; Tao, Qiang			Pathol Oncol Res	2022	PMC8971205	10.3389/pore.2022.1610273
	A phosphoglycerate mutase 1 allosteric inhibitor overcomes drug resistance to EGFR-targeted therapy via disrupting IL-6/JAK2/STAT3 signaling pathway in lung adenocarcinoma.	Liang, Qian; Gong, Miaomiao; Zou, Jing-Hua; Luo, Ming-Yu; Jiang, Lu-Lu; Wang, Cheng; Shen, Ning-Xiang; Zhang, Mo-Cong; Xu, Lu; Lei, Hui-Min; Zhang, Ke-Ren; Zhang, Rui; Zhuang, Guanglei; Zhu, Liang; Chen, Hong-Zhuan; Zhou, Lu; Shen, Ying			Drug Resist Updat	2023		10.1016/j.drup.2023.100957
	Co-treatment of Low Dose Pacritinib, a Phase III Jak2 Inhibitor, Greatly Increases Apoptosis of P-gp Over-expressing Cancer Cells With Multidrug Resistance.	Oh, Yunmoon; Lee, Jin-Sol; Lee, Ji Sun; Park, Jae Hyeon; Kim, Hyung Sik; Yoon, Sungpil			Anticancer Res	2022		10.21873/anticanres.15722
	SENP1-mediated deSUMOylation of JAK2 regulates its kinase activity and platinum drug resistance.	Li, Jing; Wu, Ruiqin; Yung, Mingo M H; Sun, Jing; Li, Zhuqing; Yang, Hai; Zhang, Yi; Liu, Stephanie S; Cheung, Annie N Y; Ngan, Hextan Y S; Braisted, John C; Zheng, Wei; Wei, Huiqiang; Gao, Yingtang; Nemes, Peter; Pei, Huadong; Chan, David W; Li, Yiliang; Zhu, Wenge			Cell Death Dis	2021	PMC8016909	10.1038/s41419-021-03635-6
	Efficacy of baricitinib for refractory large-vessel vasculitis.	RÃ©gent, Alexis; Terrier, Benjamin; Legendre, Paul; Wartski, Myriam; Cohen, Pascal; Mouthon, Luc; Le Jeunne, Claire			Rheumatology (Oxford)	2021		10.1093/rheumatology/keab541
	ALKBH5-HOXA10 loop-mediated JAK2 m6A demethylation and cisplatin resistance in epithelial ovarian cancer.	Nie, Sipei; Zhang, Lin; Liu, Jinhui; Wan, Yicong; Jiang, Yi; Yang, Jing; Sun, Rui; Ma, Xiaolling; Sun, Guodong; Meng, Huangyang; Xu, Mengting; Cheng, Wenjun; Cheng, Wenjun			J Exp Clin Cancer Res	2021	PMC8425158	10.1186/s13046-021-02088-1
	Chaperonin containing TCP1 subunit 3 (CCT3) promotes cisplatin resistance of lung adenocarcinoma cells through targeting the Janus kinase 2/signal transducers and activators of transcription 3 (JAK2/STAT3) pathway.	Danni, Xu; Jiangzheng, Zeng; Huamao, Sun; Yinglian, Pan; Changcheng, Yang; Yanda, Lu			Bioengineered	2021	PMC8806702	10.1080/21655979.2021.1971030
	The advantages and risks of ruxolitinib for the treatment of polycythemia vera.	Colafigli, Gioia; Scalzulli, Emilia; Pepe, Sara; Di Prima, Alessio; Efficace, Fabio; Martelli, Maurizio; FoÃ , Robin; Breccia, Massimo			Expert Rev Hematol	2020		10.1080/17474086.2020.1816819
	Inhibition of Janus Kinase 1 synergizes docetaxel sensitivity in prostate cancer cells.	Nalairndran, Geetha; Chung, Ivy; Abdul Razack, Azad Hassan; Chung, Felicia Fei-Lei; Hii, Ling-Wei; Lim, Wei-Meng; Looi, Chin King; Mai, Chun-Wai; Leong, Chee-Onn			J Cell Mol Med	2021	PMC8419172	10.1111/jcmm.16684
	JAK2-Mediated Phosphorylation of Stress-Induced Phosphoprotein-1 (STIP1) in Human Cells.	Chao, Angel; Liao, Min-Jie; Chen, Shun-Hua; Lee, Yun-Shien; Tsai, Chi-Neu; Lin, Chiao-Yun; Tsai, Chia-Lung			Int J Mol Sci	2022	PMC8910420	10.3390/ijms23052420
	Failure of tofacitinib to achieve an objective response in a <i>DDX3X-MLLT10</i> T-lymphoblastic leukemia with activating <i>JAK3</i> mutations.	Wong, Jonathan; Wall, Meaghan; Corboy, Gregory Philip; Taubenheim, Nadine; Gregory, Gareth Peter; Opat, Stephen; Shortt, Jake			Cold Spring Harb Mol Case Stud	2020	PMC7476415	10.1101/mcs.a004994
	SWIM domain protein ZSWIM4 is required for JAK2 inhibition resistance in breast cancer.	Gong, Kunxiang; Song, Kai; Zhu, Zhenyun; Xiang, Qin; Wang, Kun; Shi, Jian			Life Sci	2021		10.1016/j.lfs.2021.119696
	Acylglycerol kinase promotes paclitaxel resistance in nasopharyngeal carcinoma cells by regulating FOXM1 via the JAK2/STAT3 pathway.	Zhao, Chong; Chen, Hui-Ying; Zhao, Feng; Feng, Hua-Jun; Su, Ji-Ping			Cytokine	2021		10.1016/j.cyto.2021.155595
	Combined use of tofacitinib (pan-JAK inhibitor) and ruxolitinib (a JAK1/2 inhibitor) for refractory T-cell prolymphocytic leukemia (T-PLL) with a JAK3 mutation.	Gomez-Arteaga, Alexandra; Margolskee, Elizabeth; Wei, Mike T; van Besien, Koen; Inghirami, Giorgio; Horwitz, Steven			Leuk Lymphoma	2019	PMC8162842	10.1080/10428194.2019.1594220
	Acquired cancer cell resistance to T cell bispecific antibodies and CAR T targeting HER2 through JAK2 down-modulation.	Arenas, Enrique J; MartÃ­nez-Sabadell, Alex; Rius Ruiz, Irene; RomÃ¡n Alonso, Macarena; Escorihuela, Marta; Luque, Antonio; Fajardo, Carlos Alberto; Gros, Alena; Klein, Christian; Arribas, JoaquÃ­n			Nat Commun	2021	PMC7902842	10.1038/s41467-021-21445-4
	IL-6 regulates autophagy and chemotherapy resistance by promoting BECN1 phosphorylation.	Hu, Fuqing; Song, Da; Yan, Yumeng; Huang, Changsheng; Shen, Chentao; Lan, Jingqin; Chen, Yaqi; Liu, Anyi; Wu, Qi; Sun, Li; Xu, Feng; Hu, Fayong; Chen, Lisheng; Luo, Xuelai; Feng, Yongdong; Huang, Shengyou; Hu, Junbo; Wang, Guihua			Nat Commun	2021	PMC8206314	10.1038/s41467-021-23923-1
	Co-existence of <i>BCR-ABL</i> and <i>JAK2V617F</i> mutation in resistant chronic myeloid leukemia in the imatinib era: Is there a correlation?	Frikha, Rim; Turki, Fatma; Kassar, Olfa; Elloumi, Moez; Kamoun, Hassen			J Oncol Pharm Pract	2021		10.1177/1078155221991646
	Persistent inflammatory and non-inflammatory mechanisms in refractory rheumatoid arthritis.	Buch, Maya H; Eyre, Stephen; McGonagle, Dennis			Nat Rev Rheumatol	2021		10.1038/s41584-020-00541-7
	Tamoxifen attenuates reactive astrocyte-induced brain metastasis and drug resistance through the IL-6/STAT3 signaling pathway.	Xu, Yongming; Zhu, Yanrong; Yue, Yong; Pu, Shaofeng; Wu, Junzhen; Lv, Yingying; Du, Dongping			Acta Biochim Biophys Sin (Shanghai)	2020		10.1093/abbs/gmaa127
	Constitutive JAK/STAT signaling is the primary mechanism of resistance to JAKi in TYK2-rearranged acute lymphoblastic leukemia.	Tavakoli Shirazi, Paniz; Eadie, Laura N; Page, Elyse C; Heatley, Susan L; Bruning, John B; White, Deborah L			Cancer Lett	2021		10.1016/j.canlet.2021.04.027
	A Phase I Study of Ruxolitinib, Lenalidomide, and Steroids for Patients with Relapsed/Refractory Multiple Myeloma.	Berenson, James R; To, Jennifer; Spektor, Tanya M; Martinez, Daisy; Turner, Carley; Sanchez, Armando; Ghermezi, Matthew; Eades, Benjamin M; Swift, Regina A; Schwartz, Gary; Eshaghian, Shahrooz; Stampleman, Laura; Moss, Robert A; Lim, Stephen; Vescio, Robert			Clin Cancer Res	2020		10.1158/1078-0432.ccr-19-1899
	JAK2/STAT3 inhibitor reduced 5-FU resistance and autophagy through ATF6-mediated ER stress.	Ma, Lijuan; Wang, Youhui			J Recept Signal Transduct Res	2022		10.1080/10799893.2021.1887219
	JAK2 regulates paclitaxel resistance in triple negative breast cancers.	Han, Jongmin; Yun, Jihui; Quan, Mingji; Kang, Wonyoung; Jung, Ji-Gwang; Heo, Woohang; Li, Songbin; Lee, Kyu Jin; Son, Hye-Youn; Kim, Ju Hee; Choi, Jaeyong; Noh, Dong-Young; Na, Deukchae; Ryu, Han Suk; Lee, Charles; Kim, Jong-Il; Moon, Hyeong-Gon			J Mol Med (Berl)	2021		10.1007/s00109-021-02138-3
	Stromal induction of BRD4 phosphorylation Results in Chromatin Remodeling and BET inhibitor Resistance in Colorectal Cancer.	Wang, Wenyu; Tang, Yen-An; Xiao, Qian; Lee, Wee Chyan; Cheng, Bing; Niu, Zhitong; Oguz, Gokce; Feng, Min; Lee, Puay Leng; Li, Baojie; Yang, Zi-Huan; Chen, Yu-Feng; Lan, Ping; Wu, Xiao-Jian; Yu, Qiang			Nat Commun	2021	PMC8295257	10.1038/s41467-021-24687-4
	Notoginsenoside R1 counteracts mesenchymal stem cell-evoked oncogenesis and doxorubicin resistance in osteosarcoma cells by blocking IL-6 secretion-induced JAK2/STAT3 signaling.	Lu, Minan; Xie, Kegong; Lu, Xianzhe; Lu, Lu; Shi, Yu; Tang, Yujin			Invest New Drugs	2021		10.1007/s10637-020-01027-9
	Suppression of multiple anti-apoptotic BCL2 family proteins recapitulates the effects of JAK2 inhibitors in JAK2V617F driven myeloproliferative neoplasms.	Takei, Hisashi; Coelho-Silva, Juan Luiz; Tavares Leal, Cristina; Queiroz Arantes Rocha, Adriana; Mantello Bianco, Thiago; Welner, Robert S; Mishima, Yuta; Kobayashi, Ikei S; Mullally, Ann; Lima, Keli; Machado-Neto, JoÃ£o Agostinho; Kobayashi, Susumu S; Lobo de Figueiredo-Pontes, Lorena			Cancer Sci	2022	PMC8819353	10.1111/cas.15210
	A Novel Monoclonal Antibody Targeting Cancer-Specific Plectin Has Potent Antitumor Activity in Ovarian Cancer.	Perez, Samantha M; Dimastromatteo, Julien; Landen, Charles N; Kelly, Kimberly A			Cells	2021	PMC8466582	10.3390/cells10092218
[truncated: 998 more rows]

## Sheet: Screening by full text rev S1c 
Supplementary File S1c. Screening by full text review
Inclusion criteria
Contain JAKis resistance evidences obtained from lymphoid leukemic models/patients
[truncated: 122 more rows]

## Sheet: Screening by title abstract S1d
Supplementary File S1d-Screening by title and abstract
[truncated: 1,073 more rows]

[truncated: 1 more sheets: Quality assessment S1e]
